# Supplementary material for: Protein profile of well-differentiated versus un-differentiated human bronchial/tracheal epithelial cells
Source: Heliyon. 2020 Jun 23;6(6):e04243. doi: 10.1016/j.heliyon.2020.e04243 (PMC7322050; doi:10.1016/j.heliyon.2020.e04243)
Supplement: Table_S1 — Differential proteins enriched GO categories in detail. [file mmc1.xlsx]

## Sheet: Cellular Component
GOID	GOName	StepToRoot	DIFSet	EntireSET	EnrichmentFactor	PValue(FISHER)	PValue(CHISQ)	ProteinList(DIFSet)
GO:0005576	extracellular region	1	105/188,55.85%	1192/3450,34.55%	1.62	7.4075e-09	2.886e-09	Q99878(HIST1H2AJ,↑),P06731(CEACAM5,↑),Q9H8H3(METTL7A,↑),Q9H2H9(SLC38A1,↓),Q9Y617(PSAT1,↓),Q9UKR0(KLK12,↑),P18510(IL1RN,↑),P31146(CORO1A,↓),P24821(TNC,↑),P10253(GAA,↑),Q969L2(MAL2,↑),Q86V48(LUZP1,↓),P32926(DSG3,↑),P15941(MUC1,↑),P09668(CTSH,↑),Q96SN8(CDK5RAP2,↑),P40394(ADH7,↑),Q99102(MUC4,↑),P08133(ANXA6,↓),Q13751(LAMB3,↓),Q12805(EFEMP1,↓),P11684(SCGB1A1,↑),Q16610(ECM1,↑),Q13510(ASAH1,↑),Q14802(FX…
GO:0001533	cornified envelope	3	13/188,6.91%	25/3450,0.72%	9.60	2.1551e-08	8.388e-15	Q13835(PKP1,↑),P32926(DSG3,↑),P22735(TGM1,↑),O60437(PPL,↑),O95171(SCEL,↑),P07476(IVL,↑),P19957(PI3,↑),P22528(SPRR1B,↑),P22532(SPRR2D,↑),P35321(SPRR1A,↑),Q92817(EVPL,↑),Q9BYD5(CNFN,↑),Q9UBC9(SPRR3,↑)
GO:0044421	extracellular region part	1	97/188,51.60%	1107/3450,32.09%	1.61	1.0403e-07	3.099e-08	Q99878(HIST1H2AJ,↑),P06731(CEACAM5,↑),Q9H2H9(SLC38A1,↓),Q9Y617(PSAT1,↓),Q9UKR0(KLK12,↑),P18510(IL1RN,↑),P31146(CORO1A,↓),P24821(TNC,↑),P10253(GAA,↑),Q969L2(MAL2,↑),Q86V48(LUZP1,↓),P32926(DSG3,↑),P15941(MUC1,↑),P09668(CTSH,↑),Q96SN8(CDK5RAP2,↑),Q99102(MUC4,↑),P08133(ANXA6,↓),Q13751(LAMB3,↓),Q12805(EFEMP1,↓),P11684(SCGB1A1,↑),Q16610(ECM1,↑),Q13510(ASAH1,↑),Q14802(FXYD3,↑),P00751(CFB,↑),A8K2U0(A2ML1…
GO:0005615	extracellular space	2	91/188,48.40%	1082/3450,31.36%	1.54	2.7078e-06	1.125e-06	Q99878(HIST1H2AJ,↑),P06731(CEACAM5,↑),Q9H2H9(SLC38A1,↓),Q9Y617(PSAT1,↓),Q9UKR0(KLK12,↑),P18510(IL1RN,↑),P31146(CORO1A,↓),P24821(TNC,↑),P10253(GAA,↑),Q969L2(MAL2,↑),Q86V48(LUZP1,↓),P32926(DSG3,↑),P15941(MUC1,↑),P09668(CTSH,↑),Q96SN8(CDK5RAP2,↑),Q99102(MUC4,↑),P08133(ANXA6,↓),Q12805(EFEMP1,↓),P11684(SCGB1A1,↑),Q16610(ECM1,↑),Q13510(ASAH1,↑),Q14802(FXYD3,↑),P00751(CFB,↑),A8K2U0(A2ML1,↑),Q9UBG3(CRNN,…
GO:0005886	plasma membrane	2	77/188,40.96%	882/3450,25.57%	1.60	8.1959e-06	3.09e-06	Q04941(PLP2,↓),P06731(CEACAM5,↑),Q92888(ARHGEF1,↓),Q96QD8(SLC38A2,↓),Q9H2H9(SLC38A1,↓),P18510(IL1RN,↑),P31146(CORO1A,↓),A0A024R7D5(LDLR,↓),Q96CT7(CCDC124,↓),Q15067(ACOX1,↑),P10253(GAA,↑),Q13835(PKP1,↑),Q969L2(MAL2,↑),P46821(MAP1B,↓),P32926(DSG3,↑),Q96SB4(SRPK1,↓),P15941(MUC1,↑),Q5Y7A7(HLA-DRB1,↑),P40394(ADH7,↑),Q99102(MUC4,↑),Q96CX2(KCTD12,↓),P49023(PXN,↓),Q14802(FXYD3,↑),P00751(CFB,↑),P22735(TGM…
GO:0031012	extracellular matrix	2	15/188,7.98%	64/3450,1.86%	4.29	8.3097e-06	8.653e-08	P24821(TNC,↑),Q99102(MUC4,↑),Q13751(LAMB3,↓),Q12805(EFEMP1,↓),Q16610(ECM1,↑),P50281(MMP14,↓),O00622(CYR61,↓),Q9UMD9(COL17A1,↓),P07942(LAMB1,↓),P06702(S100A9,↑),P13726(F3,↓),P19957(PI3,↑),P31151(S100A7,↑),P84157(MXRA7,↓),Q03001(DST,↓)
GO:0071944	cell periphery	2	79/188,42.02%	918/3450,26.61%	1.58	1.0494e-05	3.953e-06	Q04941(PLP2,↓),P06731(CEACAM5,↑),Q92888(ARHGEF1,↓),Q96QD8(SLC38A2,↓),Q9H2H9(SLC38A1,↓),P18510(IL1RN,↑),P31146(CORO1A,↓),A0A024R7D5(LDLR,↓),Q96CT7(CCDC124,↓),Q15067(ACOX1,↑),P10253(GAA,↑),Q13835(PKP1,↑),Q969L2(MAL2,↑),P46821(MAP1B,↓),P32926(DSG3,↑),Q96SB4(SRPK1,↓),P15941(MUC1,↑),Q5Y7A7(HLA-DRB1,↑),P40394(ADH7,↑),Q99102(MUC4,↑),Q96CX2(KCTD12,↓),P49023(PXN,↓),Q14802(FXYD3,↑),P00751(CFB,↑),P22735(TGM…
GO:0062023	collagen-containing extracellular matrix	3	11/188,5.85%	51/3450,1.48%	3.95	0.00026229	2.424e-05	P24821(TNC,↑),Q13751(LAMB3,↓),Q12805(EFEMP1,↓),Q16610(ECM1,↑),Q9UMD9(COL17A1,↓),P07942(LAMB1,↓),P06702(S100A9,↑),P13726(F3,↓),P31151(S100A7,↑),P84157(MXRA7,↓),Q03001(DST,↓)
GO:0042555	MCM complex	2	4/188,2.13%	6/3450,0.17%	12.53	0.0011346	-	P33993(MCM7,↓),P33992(MCM5,↓),P49736(MCM2,↓),Q14566(MCM6,↓)
GO:0070062	extracellular exosome	3	75/188,39.89%	992/3450,28.75%	1.39	0.0016911	0.001086	Q99878(HIST1H2AJ,↑),P06731(CEACAM5,↑),Q9H2H9(SLC38A1,↓),Q9Y617(PSAT1,↓),P18510(IL1RN,↑),P31146(CORO1A,↓),P10253(GAA,↑),Q969L2(MAL2,↑),Q86V48(LUZP1,↓),P32926(DSG3,↑),P15941(MUC1,↑),P09668(CTSH,↑),Q96SN8(CDK5RAP2,↑),Q99102(MUC4,↑),P08133(ANXA6,↓),Q12805(EFEMP1,↓),P11684(SCGB1A1,↑),Q16610(ECM1,↑),Q13510(ASAH1,↑),Q14802(FXYD3,↑),P00751(CFB,↑),A8K2U0(A2ML1,↑),Q9UBG3(CRNN,↑),P22735(TGM1,↑),P51178(PLCD1…
GO:0043230	extracellular organelle	2	75/188,39.89%	994/3450,28.81%	1.38	0.0017072	0.001161	Q99878(HIST1H2AJ,↑),P06731(CEACAM5,↑),Q9H2H9(SLC38A1,↓),Q9Y617(PSAT1,↓),P18510(IL1RN,↑),P31146(CORO1A,↓),P10253(GAA,↑),Q969L2(MAL2,↑),Q86V48(LUZP1,↓),P32926(DSG3,↑),P15941(MUC1,↑),P09668(CTSH,↑),Q96SN8(CDK5RAP2,↑),Q99102(MUC4,↑),P08133(ANXA6,↓),Q12805(EFEMP1,↓),P11684(SCGB1A1,↑),Q16610(ECM1,↑),Q13510(ASAH1,↑),Q14802(FXYD3,↑),P00751(CFB,↑),A8K2U0(A2ML1,↑),Q9UBG3(CRNN,↑),P22735(TGM1,↑),P51178(PLCD1…
GO:1903561	extracellular vesicle	3	75/188,39.89%	994/3450,28.81%	1.38	0.0017072	0.001161	Q99878(HIST1H2AJ,↑),P06731(CEACAM5,↑),Q9H2H9(SLC38A1,↓),Q9Y617(PSAT1,↓),P18510(IL1RN,↑),P31146(CORO1A,↓),P10253(GAA,↑),Q969L2(MAL2,↑),Q86V48(LUZP1,↓),P32926(DSG3,↑),P15941(MUC1,↑),P09668(CTSH,↑),Q96SN8(CDK5RAP2,↑),Q99102(MUC4,↑),P08133(ANXA6,↓),Q12805(EFEMP1,↓),P11684(SCGB1A1,↑),Q16610(ECM1,↑),Q13510(ASAH1,↑),Q14802(FXYD3,↑),P00751(CFB,↑),A8K2U0(A2ML1,↑),Q9UBG3(CRNN,↑),P22735(TGM1,↑),P51178(PLCD1…
GO:0016324	apical plasma membrane	3	11/188,5.85%	72/3450,2.09%	2.80	0.0032166	0.001838	P06731(CEACAM5,↑),Q969L2(MAL2,↑),P15941(MUC1,↑),O14493(CLDN4,↑),Q14002(CEACAM7,↑),Q9UBD6(RHCG,↑),O75841(UPK1B,↑),Q8WWI1(LMO7,↑),O15020(SPTBN2,↑),P40199(CEACAM6,↑),Q14CN2(CLCA4,↑)
GO:0030057	desmosome	3	5/188,2.66%	16/3450,0.46%	5.78	0.0036091	0.0007358	Q13835(PKP1,↑),P32926(DSG3,↑),O60437(PPL,↑),Q8WVV4(POF1B,↑),Q92817(EVPL,↑)
GO:0031226	intrinsic component of plasma membrane	3	18/188,9.57%	156/3450,4.52%	2.12	0.0041297	0.00157	P06731(CEACAM5,↑),Q96QD8(SLC38A2,↓),Q9H2H9(SLC38A1,↓),P15941(MUC1,↑),Q99102(MUC4,↑),Q14802(FXYD3,↑),P50281(MMP14,↓),Q9UN76(SLC6A14,↑),O14493(CLDN4,↑),Q9UBD6(RHCG,↑),O75841(UPK1B,↑),Q9UMD9(COL17A1,↓),O95864(FADS2,↓),P01833(PIGR,↑),P09758(TACSTD2,↑),P13726(F3,↓),P17301(ITGA2,↓),Q14CN2(CLCA4,↑)
GO:0005887	integral component of plasma membrane	4	17/188,9.04%	145/3450,4.20%	2.15	0.0052116	0.001731	P06731(CEACAM5,↑),Q96QD8(SLC38A2,↓),Q9H2H9(SLC38A1,↓),P15941(MUC1,↑),Q99102(MUC4,↑),Q14802(FXYD3,↑),P50281(MMP14,↓),Q9UN76(SLC6A14,↑),O14493(CLDN4,↑),Q9UBD6(RHCG,↑),O75841(UPK1B,↑),Q9UMD9(COL17A1,↓),O95864(FADS2,↓),P01833(PIGR,↑),P09758(TACSTD2,↑),P17301(ITGA2,↓),Q14CN2(CLCA4,↑)
GO:0005796	Golgi lumen	4	4/188,2.13%	11/3450,0.32%	6.66	0.0060137	-	P15941(MUC1,↑),Q99102(MUC4,↑),P50281(MMP14,↓),O00461(GOLIM4,↓)
GO:0045111	intermediate filament cytoskeleton	5	7/188,3.72%	40/3450,1.16%	3.21	0.0095314	0.006933	Q13835(PKP1,↑),P50281(MMP14,↓),B2R853(↑),P04259(KRT6B,↑),P05109(S100A8,↑),Q03001(DST,↓),Q92817(EVPL,↑)
GO:0045178	basal part of cell	2	4/188,2.13%	13/3450,0.38%	5.61	0.0096685	-	O14493(CLDN4,↑),P09758(TACSTD2,↑),P17301(ITGA2,↓),Q03001(DST,↓)
GO:0045177	apical part of cell	2	12/188,6.38%	91/3450,2.64%	2.42	0.010104	0.002569	P06731(CEACAM5,↑),A0A024R7D5(LDLR,↓),Q969L2(MAL2,↑),P15941(MUC1,↑),O14493(CLDN4,↑),Q14002(CEACAM7,↑),Q9UBD6(RHCG,↑),O75841(UPK1B,↑),Q8WWI1(LMO7,↑),O15020(SPTBN2,↑),P40199(CEACAM6,↑),Q14CN2(CLCA4,↑)
GO:0031225	anchored component of membrane	3	5/188,2.66%	22/3450,0.64%	4.16	0.011131	0.006746	P06731(CEACAM5,↑),P21589(NT5E,↓),Q14002(CEACAM7,↑),O43653(PSCA,↑),P40199(CEACAM6,↑)
GO:0031982	vesicle	3	90/188,47.87%	1330/3450,38.55%	1.24	0.011346	0.01073	Q99878(HIST1H2AJ,↑),P06731(CEACAM5,↑),Q9H8H3(METTL7A,↑),Q9H2H9(SLC38A1,↓),Q9Y617(PSAT1,↓),P18510(IL1RN,↑),P31146(CORO1A,↓),A0A024R7D5(LDLR,↓),P10253(GAA,↑),Q13835(PKP1,↑),Q969L2(MAL2,↑),Q86V48(LUZP1,↓),P32926(DSG3,↑),P15941(MUC1,↑),P09668(CTSH,↑),Q5Y7A7(HLA-DRB1,↑),Q96SN8(CDK5RAP2,↑),Q99102(MUC4,↑),P08133(ANXA6,↓),Q12805(EFEMP1,↓),P11684(SCGB1A1,↑),Q16610(ECM1,↑),Q13510(ASAH1,↑),O60879(DIAPH2,↑),…
GO:0005604	basement membrane	4	5/188,2.66%	25/3450,0.72%	3.69	0.017338	0.01457	P24821(TNC,↑),Q13751(LAMB3,↓),Q9UMD9(COL17A1,↓),P07942(LAMB1,↓),Q03001(DST,↓)
GO:0009925	basal plasma membrane	3	3/188,1.60%	9/3450,0.26%	6.15	0.021141	-	O14493(CLDN4,↑),P09758(TACSTD2,↑),Q03001(DST,↓)
GO:0042613	MHC class II protein complex	5	2/188,1.06%	3/3450,0.09%	11.78	0.023954	-	Q5Y7A7(HLA-DRB1,↑),P04233(CD74,↑)
GO:0044459	plasma membrane part	2	34/188,18.09%	427/3450,12.38%	1.46	0.031536	0.02195	P06731(CEACAM5,↑),Q96QD8(SLC38A2,↓),Q9H2H9(SLC38A1,↓),P31146(CORO1A,↓),A0A024R7D5(LDLR,↓),Q969L2(MAL2,↑),P15941(MUC1,↑),Q5Y7A7(HLA-DRB1,↑),Q99102(MUC4,↑),Q96CX2(KCTD12,↓),Q14802(FXYD3,↑),P50281(MMP14,↓),Q9UN76(SLC6A14,↑),O14493(CLDN4,↑),Q14002(CEACAM7,↑),Q8TE68(EPS8L1,↑),Q9UBD6(RHCG,↑),O75841(UPK1B,↑),Q9UMD9(COL17A1,↓),Q8WWI1(LMO7,↑),P02511(CRYAB,↑),O15020(SPTBN2,↑),O95864(FADS2,↓),P01833(PIGR,↑)…
GO:0098590	plasma membrane region	2	20/188,10.64%	220/3450,6.38%	1.67	0.032821	0.02189	P06731(CEACAM5,↑),A0A024R7D5(LDLR,↓),Q969L2(MAL2,↑),P15941(MUC1,↑),Q96CX2(KCTD12,↓),Q9UN76(SLC6A14,↑),O14493(CLDN4,↑),Q14002(CEACAM7,↑),Q8TE68(EPS8L1,↑),Q9UBD6(RHCG,↑),O75841(UPK1B,↑),Q8WWI1(LMO7,↑),P02511(CRYAB,↑),O15020(SPTBN2,↑),P09758(TACSTD2,↑),P40199(CEACAM6,↑),P57735(RAB25,↑),Q14CN2(CLCA4,↑),Q9BQL6(FERMT1,↓),Q03001(DST,↓)
GO:0034707	chloride channel complex	5	2/188,1.06%	4/3450,0.12%	8.83	0.034721	-	O14493(CLDN4,↑),O95833(CLIC3,↑)
GO:0030018	Z disc	3	5/188,2.66%	33/3450,0.96%	2.77	0.043856	0.06171	P02511(CRYAB,↑),P04792(HSPB1,↑),O76041(NEBL,↑),Q03001(DST,↓),Q8WX93(PALLD,↓)
GO:0043256	laminin complex	2	2/188,1.06%	5/3450,0.14%	7.57	0.04698	-	Q13751(LAMB3,↓),P07942(LAMB1,↓)

## Sheet: Molecular Function
GOID	GOName	StepToRoot	DIFSet	EntireSET	EnrichmentFactor	PValue(FISHER)	PValue(CHISQ)	ProteinList(DIFSet)
GO:0030414	peptidase inhibitor activity	4	10/173,5.78%	43/3179,1.35%	4.28	0.00029114	2.301e-05	A8K2U0(A2ML1,↑),B3KVV6(↑),P57730(CARD18,↑),P01024(C3,↑),P03973(SLPI,↑),P05120(SERPINB2,↑),P19957(PI3,↑),P29508(SERPINB3,↑),Q9NQ38(SPINK5,↑),Q9UIV8(SERPINB13,↑)
GO:0004866	endopeptidase inhibitor activity	5	10/173,5.78%	43/3179,1.35%	4.28	0.00029114	2.301e-05	A8K2U0(A2ML1,↑),B3KVV6(↑),P57730(CARD18,↑),P01024(C3,↑),P03973(SLPI,↑),P05120(SERPINB2,↑),P19957(PI3,↑),P29508(SERPINB3,↑),Q9NQ38(SPINK5,↑),Q9UIV8(SERPINB13,↑)
GO:0061135	endopeptidase regulator activity	4	10/173,5.78%	48/3179,1.51%	3.83	0.00062224	9.8e-05	A8K2U0(A2ML1,↑),B3KVV6(↑),P57730(CARD18,↑),P01024(C3,↑),P03973(SLPI,↑),P05120(SERPINB2,↑),P19957(PI3,↑),P29508(SERPINB3,↑),Q9NQ38(SPINK5,↑),Q9UIV8(SERPINB13,↑)
GO:0004888	transmembrane signaling receptor activity	3	8/173,4.62%	32/3179,1.01%	4.57	0.0007951	9.306e-05	P09668(CTSH,↑),Q12805(EFEMP1,↓),O14493(CLDN4,↑),O76027(ANXA9,↑),P01833(PIGR,↑),P13726(F3,↓),P17301(ITGA2,↓),P04233(CD74,↑)
GO:0061134	peptidase regulator activity	3	11/173,6.36%	61/3179,1.92%	3.31	0.00096823	0.000259	P09668(CTSH,↑),A8K2U0(A2ML1,↑),B3KVV6(↑),P57730(CARD18,↑),P01024(C3,↑),P03973(SLPI,↑),P05120(SERPINB2,↑),P19957(PI3,↑),P29508(SERPINB3,↑),Q9NQ38(SPINK5,↑),Q9UIV8(SERPINB13,↑)
GO:0050786	RAGE receptor binding	4	4/173,2.31%	7/3179,0.22%	10.50	0.0016997	-	P05109(S100A8,↑),P06702(S100A9,↑),P26447(S100A4,↑),P31151(S100A7,↑)
GO:0003779	actin binding	4	19/173,10.98%	162/3179,5.10%	2.15	0.002645	0.0008492	P31146(CORO1A,↓),Q6NYC8(PPP1R18,↓),O60879(DIAPH2,↑),B3KUB6(↑),Q8TE68(EPS8L1,↑),P14317(HCLS1,↓),P35080(PFN2,↓),O15020(SPTBN2,↑),O15195(VILL,↑),P26447(S100A4,↑),Q01995(TAGLN,↑),Q27J81(INF2,↓),Q9BQL6(FERMT1,↓),O76041(NEBL,↑),Q03001(DST,↓),Q8IVT2(MISP,↓),Q8WVV4(POF1B,↑),Q8WX93(PALLD,↓),Q92747(ARPC1A,↑)
GO:0016879	ligase activity, forming carbon-nitrogen bonds	3	6/173,3.47%	23/3179,0.72%	4.82	0.0030474	0.0007389	Q13085(ACACA,↓),B4DY32(↓),P27708(CAD,↓),P00966(ASS1,↑),P08243(ASNS,↓),P17812(CTPS1,↓)
GO:0004252	serine-type endopeptidase activity	5	6/173,3.47%	24/3179,0.75%	4.63	0.0036492	0.001054	Q9UKR0(KLK12,↑),P09668(CTSH,↑),P00751(CFB,↑),P50281(MMP14,↓),P01024(C3,↑),O43240(KLK10,↑)
GO:0030280	structural constituent of epidermis	2	3/173,1.73%	4/3179,0.13%	13.31	0.0040545	-	Q13835(PKP1,↑),P19957(PI3,↑),P35321(SPRR1A,↑)
GO:0015108	chloride transmembrane transporter activity	5	4/173,2.31%	11/3179,0.35%	6.60	0.0059753	-	Q14802(FXYD3,↑),O14493(CLDN4,↑),O95833(CLIC3,↑),Q14CN2(CLCA4,↑)
GO:0001540	amyloid-beta binding	4	4/173,2.31%	12/3179,0.38%	6.08	0.0076511	-	A0A024R7D5(LDLR,↓),P02511(CRYAB,↑),P17301(ITGA2,↓),P04233(CD74,↑)
GO:0016614	oxidoreductase activity, acting on CH-OH group of donors	3	10/173,5.78%	72/3179,2.26%	2.56	0.0087154	0.007763	P40394(ADH7,↑),Q9BPW9(DHRS9,↑),C9JRL4(MDH1,↑),O43175(PHGDH,↓),O60218(AKR1B10,↑),O60701(UGDH,↓),P00167(CYB5A,↑),P30838(ALDH3A1,↑),Q8N335(GPD1L,↑),Q8N3Y7(SDR16C5,↑)
GO:0004745	retinol dehydrogenase activity	5	3/173,1.73%	6/3179,0.19%	9.11	0.0090118	-	P40394(ADH7,↑),Q9BPW9(DHRS9,↑),Q8N3Y7(SDR16C5,↑)
GO:0016884	carbon-nitrogen ligase activity, with glutamine as amido-N-donor	4	3/173,1.73%	6/3179,0.19%	9.11	0.0090118	-	B4DY32(↓),P27708(CAD,↓),P08243(ASNS,↓)
GO:0008092	cytoskeletal protein binding	3	28/173,16.18%	310/3179,9.75%	1.66	0.0092128	0.006205	P31146(CORO1A,↓),P46821(MAP1B,↓),Q6NYC8(PPP1R18,↓),Q96SN8(CDK5RAP2,↑),P49023(PXN,↓),O60879(DIAPH2,↑),B3KUB6(↑),Q8TE68(EPS8L1,↑),Q9UBD6(RHCG,↑),P14317(HCLS1,↓),P16949(STMN1,↓),P35080(PFN2,↓),P02511(CRYAB,↑),O15020(SPTBN2,↑),O15195(VILL,↑),P05109(S100A8,↑),P06702(S100A9,↑),P26447(S100A4,↑),P57735(RAB25,↑),Q01995(TAGLN,↑),Q27J81(INF2,↓),Q9BQL6(FERMT1,↓),O76041(NEBL,↑),Q03001(DST,↓),Q8IVT2(MISP,↓),Q8…
GO:0005216	ion channel activity	4	5/173,2.89%	21/3179,0.66%	4.38	0.0093834	0.004948	P08133(ANXA6,↓),Q14802(FXYD3,↑),O14493(CLDN4,↑),O95833(CLIC3,↑),Q14CN2(CLCA4,↑)
GO:0005253	anion channel activity	5	4/173,2.31%	13/3179,0.41%	5.63	0.009609	-	Q14802(FXYD3,↑),O14493(CLDN4,↑),O95833(CLIC3,↑),Q14CN2(CLCA4,↑)
GO:0038023	signaling receptor activity	2	9/173,5.20%	62/3179,1.95%	2.67	0.0098689	0.008745	P09668(CTSH,↑),Q12805(EFEMP1,↓),O14493(CLDN4,↑),O76027(ANXA9,↑),P01833(PIGR,↑),P09758(TACSTD2,↑),P13726(F3,↓),P17301(ITGA2,↓),P04233(CD74,↑)
GO:0022838	substrate-specific channel activity	5	5/173,2.89%	22/3179,0.69%	4.19	0.011046	0.006664	P08133(ANXA6,↓),Q14802(FXYD3,↑),O14493(CLDN4,↑),O95833(CLIC3,↑),Q14CN2(CLCA4,↑)
GO:0016616	oxidoreductase activity, acting on the CH-OH group of donors, NAD or NADP as acceptor	4	9/173,5.20%	64/3179,2.01%	2.59	0.011777	0.01137	P40394(ADH7,↑),Q9BPW9(DHRS9,↑),O43175(PHGDH,↓),O60218(AKR1B10,↑),O60701(UGDH,↓),P00167(CYB5A,↑),P30838(ALDH3A1,↑),Q8N335(GPD1L,↑),Q8N3Y7(SDR16C5,↑)
GO:0008236	serine-type peptidase activity	4	6/173,3.47%	32/3179,1.01%	3.44	0.012053	0.009065	Q9UKR0(KLK12,↑),P09668(CTSH,↑),P00751(CFB,↑),P50281(MMP14,↓),P01024(C3,↑),O43240(KLK10,↑)
GO:0005149	interleukin-1 receptor binding	5	3/173,1.73%	7/3179,0.22%	7.86	0.012391	-	P18510(IL1RN,↑),P01583(IL1A,↓),Q15654(TRIP6,↓)
GO:0017171	serine hydrolase activity	3	6/173,3.47%	33/3179,1.04%	3.34	0.013651	0.01113	Q9UKR0(KLK12,↑),P09668(CTSH,↑),P00751(CFB,↑),P50281(MMP14,↓),P01024(C3,↑),O43240(KLK10,↑)
GO:0004066	asparagine synthase (glutamine-hydrolyzing) activity	5	2/173,1.16%	2/3179,0.06%	19.33	0.014833	-	B4DY32(↓),P08243(ASNS,↓)
GO:0004896	cytokine receptor activity	4	2/173,1.16%	2/3179,0.06%	19.33	0.014833	-	P13726(F3,↓),P04233(CD74,↑)
GO:0035662	Toll-like receptor 4 binding	5	2/173,1.16%	2/3179,0.06%	19.33	0.014833	-	P05109(S100A8,↑),P06702(S100A9,↑)
GO:0005198	structural molecule activity	1	26/173,15.03%	291/3179,9.15%	1.64	0.015502	0.01012	Q13835(PKP1,↑),Q969L2(MAL2,↑),P46821(MAP1B,↓),Q99102(MUC4,↑),Q13751(LAMB3,↓),B2R853(↑),B3KS36(↓),B3KUB6(↑),O14493(CLDN4,↑),O75841(UPK1B,↑),P02511(CRYAB,↑),P07942(LAMB1,↓),O60437(PPL,↑),O15020(SPTBN2,↑),O15195(VILL,↑),P04259(KRT6B,↑),P07476(IVL,↑),P19957(PI3,↑),P22528(SPRR1B,↑),P22532(SPRR2D,↑),P35321(SPRR1A,↑),Q13509(TUBB3,↓),O76041(NEBL,↑),Q5T2T1(MPP7,↑),Q92817(EVPL,↑),Q9UBC9(SPRR3,↑)
GO:0004857	enzyme inhibitor activity	3	12/173,6.94%	102/3179,3.21%	2.16	0.015505	0.008428	P11684(SCGB1A1,↑),A8K2U0(A2ML1,↑),B3KVV6(↑),P57730(CARD18,↑),P01024(C3,↑),P03973(SLPI,↑),P04792(HSPB1,↑),P05120(SERPINB2,↑),P19957(PI3,↑),P29508(SERPINB3,↑),Q9NQ38(SPINK5,↑),Q9UIV8(SERPINB13,↑)
GO:0022803	passive transmembrane transporter activity	3	5/173,2.89%	25/3179,0.79%	3.66	0.017211	0.01441	P08133(ANXA6,↓),Q14802(FXYD3,↑),O14493(CLDN4,↑),O95833(CLIC3,↑),Q14CN2(CLCA4,↑)
GO:0015267	channel activity	4	5/173,2.89%	25/3179,0.79%	3.66	0.017211	0.01441	P08133(ANXA6,↓),Q14802(FXYD3,↑),O14493(CLDN4,↑),O95833(CLIC3,↑),Q14CN2(CLCA4,↑)
GO:0004022	alcohol dehydrogenase (NAD) activity	5	2/173,1.16%	3/3179,0.09%	12.89	0.023888	-	P40394(ADH7,↑),Q9BPW9(DHRS9,↑)
GO:0050542	icosanoid binding	3	2/173,1.16%	3/3179,0.09%	12.89	0.023888	-	P05109(S100A8,↑),P06702(S100A9,↑)
GO:0050544	arachidonic acid binding	4	2/173,1.16%	3/3179,0.09%	12.89	0.023888	-	P05109(S100A8,↑),P06702(S100A9,↑)
GO:0050543	icosatetraenoic acid binding	5	2/173,1.16%	3/3179,0.09%	12.89	0.023888	-	P05109(S100A8,↑),P06702(S100A9,↑)
GO:0019955	cytokine binding	3	3/173,1.73%	10/3179,0.31%	5.58	0.026348	-	Q04941(PLP2,↓),P18510(IL1RN,↑),P04233(CD74,↑)
GO:0008509	anion transmembrane transporter activity	4	7/173,4.05%	51/3179,1.60%	2.53	0.02804	0.03578	Q96QD8(SLC38A2,↓),Q9H2H9(SLC38A1,↓),Q14802(FXYD3,↑),Q9UN76(SLC6A14,↑),O14493(CLDN4,↑),O95833(CLIC3,↑),Q14CN2(CLCA4,↑)
GO:0001758	retinal dehydrogenase activity	5	2/173,1.16%	4/3179,0.13%	8.92	0.034628	-	O60218(AKR1B10,↑),P00352(ALDH1A1,↑)
GO:0035325	Toll-like receptor binding	4	2/173,1.16%	4/3179,0.13%	8.92	0.034628	-	P05109(S100A8,↑),P06702(S100A9,↑)
GO:0005509	calcium ion binding	5	14/173,8.09%	137/3179,4.31%	1.88	0.035012	0.01948	A0A024R7D5(LDLR,↓),P32926(DSG3,↑),P08133(ANXA6,↓),Q12805(EFEMP1,↓),Q9UBG3(CRNN,↑),P51178(PLCD1,↑),Q13938(CAPS,↑),O76027(ANXA9,↑),P05109(S100A8,↑),P06702(S100A9,↑),P26447(S100A4,↑),P31151(S100A7,↑),Q03001(DST,↓),Q9NZT1(CALML5,↑)
GO:0060089	molecular transducer activity	1	9/173,5.20%	72/3179,2.26%	2.30	0.035207	0.02809	P09668(CTSH,↑),Q12805(EFEMP1,↓),O14493(CLDN4,↑),O76027(ANXA9,↑),P01833(PIGR,↑),P09758(TACSTD2,↑),P13726(F3,↓),P17301(ITGA2,↓),P04233(CD74,↑)
GO:0005102	signaling receptor binding	3	26/173,15.03%	311/3179,9.78%	1.54	0.036454	0.02545	Q92888(ARHGEF1,↓),A0A024R3T8(PARP1,↓),P18510(IL1RN,↑),Q15067(ACOX1,↑),A0A0A6YYF2(LAMA3,↓),P40394(ADH7,↑),Q99102(MUC4,↑),Q12805(EFEMP1,↓),Q16610(ECM1,↑),P49023(PXN,↓),O60879(DIAPH2,↑),P50281(MMP14,↓),P19971(TYMP,↑),O00622(CYR61,↓),Q8TE68(EPS8L1,↑),O43653(PSCA,↑),P01024(C3,↑),P01583(IL1A,↓),P05109(S100A8,↑),P06702(S100A9,↑),P17301(ITGA2,↓),P26447(S100A4,↑),P31151(S100A7,↑),Q15654(TRIP6,↓),Q03001(DS…
GO:0015103	inorganic anion transmembrane transporter activity	4	4/173,2.31%	21/3179,0.66%	3.50	0.037065	0.04496	Q14802(FXYD3,↑),O14493(CLDN4,↑),O95833(CLIC3,↑),Q14CN2(CLCA4,↑)
GO:0005178	integrin binding	3	5/173,2.89%	32/3179,1.01%	2.86	0.039429	0.05292	P49023(PXN,↓),P50281(MMP14,↓),O00622(CYR61,↓),P17301(ITGA2,↓),Q03001(DST,↓)
GO:0015171	amino acid transmembrane transporter activity	5	3/173,1.73%	13/3179,0.41%	4.22	0.046072	-	Q96QD8(SLC38A2,↓),Q9H2H9(SLC38A1,↓),Q9UN76(SLC6A14,↑)
GO:0022839	ion gated channel activity	4	3/173,1.73%	13/3179,0.41%	4.22	0.046072	-	P08133(ANXA6,↓),O95833(CLIC3,↑),Q14CN2(CLCA4,↑)
GO:0022836	gated channel activity	5	3/173,1.73%	13/3179,0.41%	4.22	0.046072	-	P08133(ANXA6,↓),O95833(CLIC3,↑),Q14CN2(CLCA4,↑)
GO:0030547	receptor inhibitor activity	3	2/173,1.16%	5/3179,0.16%	7.25	0.046858	-	P18510(IL1RN,↑),P40394(ADH7,↑)
GO:0048019	receptor antagonist activity	4	2/173,1.16%	5/3179,0.16%	7.25	0.046858	-	P18510(IL1RN,↑),P40394(ADH7,↑)
GO:0017080	sodium channel regulator activity	3	2/173,1.16%	5/3179,0.16%	7.25	0.046858	-	Q14802(FXYD3,↑),Q8N335(GPD1L,↑)

## Sheet: Biological Process
GOID	GOName	StepToRoot	DIFSet	EntireSET	EnrichmentFactor	PValue(FISHER)	PValue(CHISQ)	ProteinList(DIFSet)
GO:0043588	skin development	4	23/181,12.71%	94/3319,2.83%	4.49	1.3386e-08	6.141e-13	Q9UKR0(KLK12,↑),Q13835(PKP1,↑),P32926(DSG3,↑),P22735(TGM1,↑),O14493(CLDN4,↑),P16949(STMN1,↓),O60437(PPL,↑),O95171(SCEL,↑),P04259(KRT6B,↑),P07476(IVL,↑),P17301(ITGA2,↓),P19957(PI3,↑),P22528(SPRR1B,↑),P22532(SPRR2D,↑),P31151(S100A7,↑),P35321(SPRR1A,↑),Q9BQL6(FERMT1,↓),Q8WX93(PALLD,↓),Q92817(EVPL,↑),Q9BYD5(CNFN,↑),Q9NQ38(SPINK5,↑),Q9UBC9(SPRR3,↑),Q9UIV8(SERPINB13,↑)
GO:0008544	epidermis development	4	24/181,13.26%	107/3319,3.22%	4.12	2.7102e-08	4.3e-12	Q9UKR0(KLK12,↑),Q13835(PKP1,↑),P32926(DSG3,↑),Q13751(LAMB3,↓),P22735(TGM1,↑),Q9UMD9(COL17A1,↓),O60437(PPL,↑),O00204(SULT2B1,↑),O95171(SCEL,↑),P04259(KRT6B,↑),P07476(IVL,↑),P19957(PI3,↑),P22528(SPRR1B,↑),P22532(SPRR2D,↑),P31151(S100A7,↑),P35321(SPRR1A,↑),Q9BQL6(FERMT1,↓),Q8WX93(PALLD,↓),Q92817(EVPL,↑),Q9BYD5(CNFN,↑),Q9NQ38(SPINK5,↑),Q9NZT1(CALML5,↑),Q9UBC9(SPRR3,↑),Q9UIV8(SERPINB13,↑)
GO:0031424	keratinization	2	15/181,8.29%	39/3319,1.18%	7.03	4.1748e-08	4.153e-13	Q9UKR0(KLK12,↑),Q13835(PKP1,↑),P32926(DSG3,↑),P22735(TGM1,↑),O60437(PPL,↑),P04259(KRT6B,↑),P07476(IVL,↑),P19957(PI3,↑),P22528(SPRR1B,↑),P22532(SPRR2D,↑),P35321(SPRR1A,↑),Q92817(EVPL,↑),Q9BYD5(CNFN,↑),Q9NQ38(SPINK5,↑),Q9UBC9(SPRR3,↑)
GO:0048856	anatomical structure development	2	94/181,51.93%	1050/3319,31.64%	1.64	5.1708e-08	1.435e-08	Q01581(HMGCS1,↓),P06731(CEACAM5,↑),Q96QD8(SLC38A2,↓),Q9UKR0(KLK12,↑),P18510(IL1RN,↑),P31146(CORO1A,↓),A0A024R7D5(LDLR,↓),P24821(TNC,↑),P0DME0(SETSIP,↓),P10253(GAA,↑),Q13835(PKP1,↑),Q969L2(MAL2,↑),Q86V48(LUZP1,↓),P46821(MAP1B,↓),P32926(DSG3,↑),Q96SB4(SRPK1,↓),P09668(CTSH,↑),Q96SN8(CDK5RAP2,↑),A0A0A6YYF2(LAMA3,↓),O43251(RBFOX2,↑),Q13751(LAMB3,↓),Q12805(EFEMP1,↓),P11684(SCGB1A1,↑),Q16610(ECM1,↑),O60…
GO:0070268	cornification	3	14/181,7.73%	34/3319,1.02%	7.58	6.0989e-08	4.797e-13	Q9UKR0(KLK12,↑),Q13835(PKP1,↑),P32926(DSG3,↑),P22735(TGM1,↑),O60437(PPL,↑),P04259(KRT6B,↑),P07476(IVL,↑),P19957(PI3,↑),P22528(SPRR1B,↑),P22532(SPRR2D,↑),P35321(SPRR1A,↑),Q92817(EVPL,↑),Q9NQ38(SPINK5,↑),Q9UBC9(SPRR3,↑)
GO:0030216	keratinocyte differentiation	5	19/181,10.50%	70/3319,2.11%	4.98	6.7197e-08	1.601e-11	Q9UKR0(KLK12,↑),Q13835(PKP1,↑),P32926(DSG3,↑),P22735(TGM1,↑),O60437(PPL,↑),O95171(SCEL,↑),P04259(KRT6B,↑),P07476(IVL,↑),P19957(PI3,↑),P22528(SPRR1B,↑),P22532(SPRR2D,↑),P31151(S100A7,↑),P35321(SPRR1A,↑),Q8WX93(PALLD,↓),Q92817(EVPL,↑),Q9BYD5(CNFN,↑),Q9NQ38(SPINK5,↑),Q9UBC9(SPRR3,↑),Q9UIV8(SERPINB13,↑)
GO:0009913	epidermal cell differentiation	5	20/181,11.05%	80/3319,2.41%	4.59	9.4689e-08	1.091e-11	Q9UKR0(KLK12,↑),Q13835(PKP1,↑),P32926(DSG3,↑),P22735(TGM1,↑),O60437(PPL,↑),O00204(SULT2B1,↑),O95171(SCEL,↑),P04259(KRT6B,↑),P07476(IVL,↑),P19957(PI3,↑),P22528(SPRR1B,↑),P22532(SPRR2D,↑),P31151(S100A7,↑),P35321(SPRR1A,↑),Q8WX93(PALLD,↓),Q92817(EVPL,↑),Q9BYD5(CNFN,↑),Q9NQ38(SPINK5,↑),Q9UBC9(SPRR3,↑),Q9UIV8(SERPINB13,↑)
GO:0030855	epithelial cell differentiation	4	29/181,16.02%	173/3319,5.21%	3.07	2.4744e-07	1.257e-09	Q9UKR0(KLK12,↑),P0DME0(SETSIP,↓),Q13835(PKP1,↑),P32926(DSG3,↑),P22735(TGM1,↑),Q9BPW9(DHRS9,↑),Q9UBD6(RHCG,↑),O75841(UPK1B,↑),O60437(PPL,↑),O00204(SULT2B1,↑),O95171(SCEL,↑),P04259(KRT6B,↑),P07476(IVL,↑),P17301(ITGA2,↓),P19957(PI3,↑),P22528(SPRR1B,↑),P22532(SPRR2D,↑),P31151(S100A7,↑),P35321(SPRR1A,↑),P57735(RAB25,↑),Q01995(TAGLN,↑),Q16762(TST,↑),Q8WVV4(POF1B,↑),Q8WX93(PALLD,↓),Q92817(EVPL,↑),Q9BYD5…
GO:0060429	epithelium development	4	37/181,20.44%	262/3319,7.89%	2.59	2.8932e-07	4.07e-09	Q9UKR0(KLK12,↑),P24821(TNC,↑),P0DME0(SETSIP,↓),Q13835(PKP1,↑),Q86V48(LUZP1,↓),P32926(DSG3,↑),P09668(CTSH,↑),P22735(TGM1,↑),P50281(MMP14,↓),Q9BPW9(DHRS9,↑),O00622(CYR61,↓),Q9UBD6(RHCG,↑),O75841(UPK1B,↑),O60437(PPL,↑),O00204(SULT2B1,↑),O43175(PHGDH,↓),O95171(SCEL,↑),P04259(KRT6B,↑),P07476(IVL,↑),P09758(TACSTD2,↑),P17301(ITGA2,↓),P19957(PI3,↑),P22528(SPRR1B,↑),P22532(SPRR2D,↑),P31151(S100A7,↑),P3532…
GO:0009888	tissue development	3	47/181,25.97%	387/3319,11.66%	2.23	3.1459e-07	1.293e-08	Q9UKR0(KLK12,↑),P24821(TNC,↑),P0DME0(SETSIP,↓),P10253(GAA,↑),Q13835(PKP1,↑),Q86V48(LUZP1,↓),P32926(DSG3,↑),P09668(CTSH,↑),Q13751(LAMB3,↓),Q12805(EFEMP1,↓),Q16610(ECM1,↑),P22735(TGM1,↑),P50281(MMP14,↓),Q9BPW9(DHRS9,↑),O00622(CYR61,↓),Q9UBD6(RHCG,↑),O75841(UPK1B,↑),Q9UMD9(COL17A1,↓),P07942(LAMB1,↓),O60437(PPL,↑),O00204(SULT2B1,↑),O43175(PHGDH,↓),O95171(SCEL,↑),P04259(KRT6B,↑),P07476(IVL,↑),P09758(T…
GO:0032502	developmental process	1	97/181,53.59%	1153/3319,34.74%	1.54	5.9466e-07	2.544e-07	Q01581(HMGCS1,↓),P06731(CEACAM5,↑),Q96QD8(SLC38A2,↓),A0A024R3T8(PARP1,↓),Q9UKR0(KLK12,↑),P18510(IL1RN,↑),P31146(CORO1A,↓),A0A024R7D5(LDLR,↓),P24821(TNC,↑),P0DME0(SETSIP,↓),P10253(GAA,↑),Q13835(PKP1,↑),Q969L2(MAL2,↑),Q86V48(LUZP1,↓),P46821(MAP1B,↓),P32926(DSG3,↑),Q96SB4(SRPK1,↓),P09668(CTSH,↑),Q96SN8(CDK5RAP2,↑),A0A0A6YYF2(LAMA3,↓),O43251(RBFOX2,↑),Q13751(LAMB3,↓),Q12805(EFEMP1,↓),P11684(SCGB1A1,↑…
GO:0007275	multicellular organism development	2	81/181,44.75%	928/3319,27.96%	1.60	2.9472e-06	1.195e-06	Q01581(HMGCS1,↓),Q96QD8(SLC38A2,↓),Q9UKR0(KLK12,↑),P18510(IL1RN,↑),A0A024R7D5(LDLR,↓),P24821(TNC,↑),P10253(GAA,↑),Q13835(PKP1,↑),Q969L2(MAL2,↑),Q86V48(LUZP1,↓),P46821(MAP1B,↓),P32926(DSG3,↑),P09668(CTSH,↑),Q96SN8(CDK5RAP2,↑),A0A0A6YYF2(LAMA3,↓),O43251(RBFOX2,↑),Q13751(LAMB3,↓),Q12805(EFEMP1,↓),P11684(SCGB1A1,↑),Q16610(ECM1,↑),O60879(DIAPH2,↑),P22735(TGM1,↑),P51178(PLCD1,↑),P50281(MMP14,↓),P19971(…
GO:0032501	multicellular organismal process	1	98/181,54.14%	1229/3319,37.03%	1.46	6.2071e-06	3.812e-06	Q01581(HMGCS1,↓),Q96QD8(SLC38A2,↓),A0A024R3T8(PARP1,↓),Q9UKR0(KLK12,↑),P18510(IL1RN,↑),P31146(CORO1A,↓),A0A024R7D5(LDLR,↓),P24821(TNC,↑),Q15067(ACOX1,↑),P10253(GAA,↑),Q13835(PKP1,↑),Q969L2(MAL2,↑),Q86V48(LUZP1,↓),P46821(MAP1B,↓),P32926(DSG3,↑),Q96SB4(SRPK1,↓),P09668(CTSH,↑),Q96SN8(CDK5RAP2,↑),A0A0A6YYF2(LAMA3,↓),Q99102(MUC4,↑),O43251(RBFOX2,↑),P08133(ANXA6,↓),Q13751(LAMB3,↓),Q12805(EFEMP1,↓),P116…
GO:0048513	animal organ development	3	60/181,33.15%	617/3319,18.59%	1.78	6.6247e-06	1.372e-06	Q01581(HMGCS1,↓),Q96QD8(SLC38A2,↓),Q9UKR0(KLK12,↑),P24821(TNC,↑),P10253(GAA,↑),Q13835(PKP1,↑),Q86V48(LUZP1,↓),P32926(DSG3,↑),P09668(CTSH,↑),Q96SN8(CDK5RAP2,↑),O43251(RBFOX2,↑),Q12805(EFEMP1,↓),Q16610(ECM1,↑),P22735(TGM1,↑),P51178(PLCD1,↑),P50281(MMP14,↓),O14493(CLDN4,↑),P49736(MCM2,↓),O00622(CYR61,↓),P14317(HCLS1,↓),P16949(STMN1,↓),P27338(MAOB,↑),P02511(CRYAB,↑),P27708(CAD,↓),Q9UN36(NDRG2,↑),P079…
GO:0048731	system development	3	73/181,40.33%	834/3319,25.13%	1.60	1.6261e-05	5.472e-06	Q01581(HMGCS1,↓),Q96QD8(SLC38A2,↓),Q9UKR0(KLK12,↑),A0A024R7D5(LDLR,↓),P24821(TNC,↑),P10253(GAA,↑),Q13835(PKP1,↑),Q969L2(MAL2,↑),Q86V48(LUZP1,↓),P46821(MAP1B,↓),P32926(DSG3,↑),P09668(CTSH,↑),Q96SN8(CDK5RAP2,↑),O43251(RBFOX2,↑),Q12805(EFEMP1,↓),Q16610(ECM1,↑),P22735(TGM1,↑),P51178(PLCD1,↑),P50281(MMP14,↓),P19971(TYMP,↑),O14493(CLDN4,↑),P49736(MCM2,↓),O00622(CYR61,↓),P14317(HCLS1,↓),P16949(STMN1,↓),…
GO:0007155	cell adhesion	2	33/181,18.23%	273/3319,8.23%	2.22	3.2337e-05	3.462e-06	P06731(CEACAM5,↑),P18510(IL1RN,↑),P31146(CORO1A,↓),P24821(TNC,↑),Q13835(PKP1,↑),P32926(DSG3,↑),P15941(MUC1,↑),A0A0A6YYF2(LAMA3,↓),Q99102(MUC4,↑),Q13751(LAMB3,↓),P11684(SCGB1A1,↑),P49023(PXN,↓),Q9UBG3(CRNN,↑),P50281(MMP14,↓),P21589(NT5E,↓),O14493(CLDN4,↑),O00622(CYR61,↓),Q9UMD9(COL17A1,↓),Q8WWI1(LMO7,↑),P07942(LAMB1,↓),O76027(ANXA9,↑),P00966(ASS1,↑),P04792(HSPB1,↑),P05109(S100A8,↑),P06702(S100A9,↑…
GO:0022610	biological adhesion	1	33/181,18.23%	274/3319,8.26%	2.21	3.3718e-05	3.828e-06	P06731(CEACAM5,↑),P18510(IL1RN,↑),P31146(CORO1A,↓),P24821(TNC,↑),Q13835(PKP1,↑),P32926(DSG3,↑),P15941(MUC1,↑),A0A0A6YYF2(LAMA3,↓),Q99102(MUC4,↑),Q13751(LAMB3,↓),P11684(SCGB1A1,↑),P49023(PXN,↓),Q9UBG3(CRNN,↑),P50281(MMP14,↓),P21589(NT5E,↓),O14493(CLDN4,↑),O00622(CYR61,↓),Q9UMD9(COL17A1,↓),Q8WWI1(LMO7,↑),P07942(LAMB1,↓),O76027(ANXA9,↑),P00966(ASS1,↑),P04792(HSPB1,↑),P05109(S100A8,↑),P06702(S100A9,↑…
GO:0051272	positive regulation of cellular component movement	3	19/181,10.50%	116/3319,3.50%	3.00	4.711e-05	1.9e-06	P31146(CORO1A,↓),P09668(CTSH,↑),P50281(MMP14,↓),O00622(CYR61,↓),P16949(STMN1,↓),P07942(LAMB1,↓),P01583(IL1A,↓),P04792(HSPB1,↑),P0DJJ0(SRGAP2C,↓),P13726(F3,↓),P17301(ITGA2,↓),P29508(SERPINB3,↑),P31151(S100A7,↑),P40199(CEACAM6,↑),P57735(RAB25,↑),Q15654(TRIP6,↓),Q6UXB2(CXCL17,↑),Q9Y6A4(CFAP20,↓),P04233(CD74,↑)
GO:0030154	cell differentiation	3	65/181,35.91%	736/3319,22.18%	1.62	5.4345e-05	1.837e-05	P06731(CEACAM5,↑),A0A024R3T8(PARP1,↓),Q9UKR0(KLK12,↑),A0A024R7D5(LDLR,↓),P24821(TNC,↑),P0DME0(SETSIP,↓),Q13835(PKP1,↑),P46821(MAP1B,↓),P32926(DSG3,↑),Q96SB4(SRPK1,↓),Q96SN8(CDK5RAP2,↑),O43251(RBFOX2,↑),Q13751(LAMB3,↓),Q12805(EFEMP1,↓),O60879(DIAPH2,↑),P22735(TGM1,↑),P50281(MMP14,↓),Q9BPW9(DHRS9,↑),P19971(TYMP,↑),O00622(CYR61,↓),Q9UBD6(RHCG,↑),P14317(HCLS1,↓),O75841(UPK1B,↑),P16949(STMN1,↓),Q9UN36…
GO:0040011	locomotion	1	37/181,20.44%	338/3319,10.18%	2.01	6.4366e-05	1.392e-05	Q04941(PLP2,↓),P06731(CEACAM5,↑),P31146(CORO1A,↓),P46821(MAP1B,↓),P09668(CTSH,↑),A0A0A6YYF2(LAMA3,↓),O43251(RBFOX2,↑),Q16610(ECM1,↑),P49023(PXN,↓),Q8WWM9(CYGB,↓),P50281(MMP14,↓),P19971(TYMP,↑),O00622(CYR61,↓),P35080(PFN2,↓),P07942(LAMB1,↓),Q9NPR2(SEMA4B,↓),O15020(SPTBN2,↑),P01583(IL1A,↓),P04792(HSPB1,↑),P05109(S100A8,↑),P06702(S100A9,↑),P09758(TACSTD2,↑),P0DJJ0(SRGAP2C,↓),P13726(F3,↓),P17301(ITGA…
GO:0006959	humoral immune response	3	9/181,4.97%	29/3319,0.87%	5.71	9.5983e-05	1.485e-06	P00751(CFB,↑),P80188(LCN2,↑),P01024(C3,↑),P03973(SLPI,↑),P05109(S100A8,↑),P06702(S100A9,↑),P19957(PI3,↑),P31151(S100A7,↑),Q9NQ38(SPINK5,↑)
GO:2000147	positive regulation of cell motility	3	18/181,9.94%	114/3319,3.43%	2.90	0.00011493	7.571e-06	P31146(CORO1A,↓),P09668(CTSH,↑),P50281(MMP14,↓),O00622(CYR61,↓),P07942(LAMB1,↓),P01583(IL1A,↓),P04792(HSPB1,↑),P0DJJ0(SRGAP2C,↓),P13726(F3,↓),P17301(ITGA2,↓),P29508(SERPINB3,↑),P31151(S100A7,↑),P40199(CEACAM6,↑),P57735(RAB25,↑),Q15654(TRIP6,↓),Q6UXB2(CXCL17,↑),Q9Y6A4(CFAP20,↓),P04233(CD74,↑)
GO:0048869	cellular developmental process	2	66/181,36.46%	783/3319,23.59%	1.55	0.00016661	8.338e-05	P06731(CEACAM5,↑),A0A024R3T8(PARP1,↓),Q9UKR0(KLK12,↑),P31146(CORO1A,↓),A0A024R7D5(LDLR,↓),P24821(TNC,↑),P0DME0(SETSIP,↓),Q13835(PKP1,↑),P46821(MAP1B,↓),P32926(DSG3,↑),Q96SB4(SRPK1,↓),Q96SN8(CDK5RAP2,↑),O43251(RBFOX2,↑),Q13751(LAMB3,↓),Q12805(EFEMP1,↓),O60879(DIAPH2,↑),P22735(TGM1,↑),P50281(MMP14,↓),Q9BPW9(DHRS9,↑),P19971(TYMP,↑),O00622(CYR61,↓),Q9UBD6(RHCG,↑),P14317(HCLS1,↓),O75841(UPK1B,↑),P1694…
GO:0042330	taxis	2	15/181,8.29%	86/3319,2.59%	3.20	0.00016662	8.28e-06	Q04941(PLP2,↓),P31146(CORO1A,↓),P19971(TYMP,↑),O00622(CYR61,↓),Q9NPR2(SEMA4B,↓),O15020(SPTBN2,↑),P04792(HSPB1,↑),P05109(S100A8,↑),P06702(S100A9,↑),P13726(F3,↓),P17301(ITGA2,↓),P31151(S100A7,↑),Q13509(TUBB3,↓),Q6UXB2(CXCL17,↑),P04233(CD74,↑)
GO:0006935	chemotaxis	3	15/181,8.29%	86/3319,2.59%	3.20	0.00016662	8.28e-06	Q04941(PLP2,↓),P31146(CORO1A,↓),P19971(TYMP,↑),O00622(CYR61,↓),Q9NPR2(SEMA4B,↓),O15020(SPTBN2,↑),P04792(HSPB1,↑),P05109(S100A8,↑),P06702(S100A9,↑),P13726(F3,↓),P17301(ITGA2,↓),P31151(S100A7,↑),Q13509(TUBB3,↓),Q6UXB2(CXCL17,↑),P04233(CD74,↑)
GO:0030335	positive regulation of cell migration	4	17/181,9.39%	110/3319,3.31%	2.84	0.00022589	2.061e-05	P31146(CORO1A,↓),P09668(CTSH,↑),P50281(MMP14,↓),O00622(CYR61,↓),P07942(LAMB1,↓),P01583(IL1A,↓),P04792(HSPB1,↑),P0DJJ0(SRGAP2C,↓),P13726(F3,↓),P17301(ITGA2,↓),P29508(SERPINB3,↑),P31151(S100A7,↑),P40199(CEACAM6,↑),P57735(RAB25,↑),Q15654(TRIP6,↓),Q6UXB2(CXCL17,↑),P04233(CD74,↑)
GO:2000145	regulation of cell motility	3	23/181,12.71%	180/3319,5.42%	2.35	0.00025032	4.454e-05	P31146(CORO1A,↓),P09668(CTSH,↑),A0A0A6YYF2(LAMA3,↓),Q16610(ECM1,↑),Q8WWM9(CYGB,↓),P50281(MMP14,↓),O00622(CYR61,↓),P35080(PFN2,↓),P07942(LAMB1,↓),P01583(IL1A,↓),P04792(HSPB1,↑),P09758(TACSTD2,↑),P0DJJ0(SRGAP2C,↓),P13726(F3,↓),P17301(ITGA2,↓),P29508(SERPINB3,↑),P31151(S100A7,↑),P40199(CEACAM6,↑),P57735(RAB25,↑),Q15654(TRIP6,↓),Q6UXB2(CXCL17,↑),Q9Y6A4(CFAP20,↓),P04233(CD74,↑)
GO:0019730	antimicrobial humoral response	3	7/181,3.87%	19/3319,0.57%	6.79	0.00025059	4.59e-06	P80188(LCN2,↑),P03973(SLPI,↑),P05109(S100A8,↑),P06702(S100A9,↑),P19957(PI3,↑),P31151(S100A7,↑),Q9NQ38(SPINK5,↑)
GO:0030334	regulation of cell migration	4	22/181,12.15%	167/3319,5.03%	2.42	0.00025234	3.645e-05	P31146(CORO1A,↓),P09668(CTSH,↑),A0A0A6YYF2(LAMA3,↓),Q16610(ECM1,↑),Q8WWM9(CYGB,↓),P50281(MMP14,↓),O00622(CYR61,↓),P35080(PFN2,↓),P07942(LAMB1,↓),P01583(IL1A,↓),P04792(HSPB1,↑),P09758(TACSTD2,↑),P0DJJ0(SRGAP2C,↓),P13726(F3,↓),P17301(ITGA2,↓),P29508(SERPINB3,↑),P31151(S100A7,↑),P40199(CEACAM6,↑),P57735(RAB25,↑),Q15654(TRIP6,↓),Q6UXB2(CXCL17,↑),P04233(CD74,↑)
GO:0040017	positive regulation of locomotion	2	18/181,9.94%	126/3319,3.80%	2.62	0.00035269	5.002e-05	P31146(CORO1A,↓),P09668(CTSH,↑),P50281(MMP14,↓),O00622(CYR61,↓),P07942(LAMB1,↓),P01583(IL1A,↓),P04792(HSPB1,↑),P0DJJ0(SRGAP2C,↓),P13726(F3,↓),P17301(ITGA2,↓),P29508(SERPINB3,↑),P31151(S100A7,↑),P40199(CEACAM6,↑),P57735(RAB25,↑),Q15654(TRIP6,↓),Q6UXB2(CXCL17,↑),Q9Y6A4(CFAP20,↓),P04233(CD74,↑)
GO:0051674	localization of cell	2	32/181,17.68%	299/3319,9.01%	1.96	0.00035719	0.0001036	P06731(CEACAM5,↑),P31146(CORO1A,↓),P46821(MAP1B,↓),P09668(CTSH,↑),A0A0A6YYF2(LAMA3,↓),O43251(RBFOX2,↑),Q16610(ECM1,↑),P49023(PXN,↓),Q8WWM9(CYGB,↓),P50281(MMP14,↓),O00622(CYR61,↓),P35080(PFN2,↓),P07942(LAMB1,↓),P01583(IL1A,↓),P04792(HSPB1,↑),P05109(S100A8,↑),P06702(S100A9,↑),P09758(TACSTD2,↑),P0DJJ0(SRGAP2C,↓),P13726(F3,↓),P17301(ITGA2,↓),P29508(SERPINB3,↑),P31151(S100A7,↑),P40199(CEACAM6,↑),P5773…
GO:0048870	cell motility	2	32/181,17.68%	299/3319,9.01%	1.96	0.00035719	0.0001036	P06731(CEACAM5,↑),P31146(CORO1A,↓),P46821(MAP1B,↓),P09668(CTSH,↑),A0A0A6YYF2(LAMA3,↓),O43251(RBFOX2,↑),Q16610(ECM1,↑),P49023(PXN,↓),Q8WWM9(CYGB,↓),P50281(MMP14,↓),O00622(CYR61,↓),P35080(PFN2,↓),P07942(LAMB1,↓),P01583(IL1A,↓),P04792(HSPB1,↑),P05109(S100A8,↑),P06702(S100A9,↑),P09758(TACSTD2,↑),P0DJJ0(SRGAP2C,↓),P13726(F3,↓),P17301(ITGA2,↓),P29508(SERPINB3,↑),P31151(S100A7,↑),P40199(CEACAM6,↑),P5773…
GO:0051270	regulation of cellular component movement	3	24/181,13.26%	198/3319,5.97%	2.22	0.00042259	8.83e-05	P31146(CORO1A,↓),P09668(CTSH,↑),A0A0A6YYF2(LAMA3,↓),Q16610(ECM1,↑),Q8WWM9(CYGB,↓),P50281(MMP14,↓),O00622(CYR61,↓),P16949(STMN1,↓),P35080(PFN2,↓),P07942(LAMB1,↓),P01583(IL1A,↓),P04792(HSPB1,↑),P09758(TACSTD2,↑),P0DJJ0(SRGAP2C,↓),P13726(F3,↓),P17301(ITGA2,↓),P29508(SERPINB3,↑),P31151(S100A7,↑),P40199(CEACAM6,↑),P57735(RAB25,↑),Q15654(TRIP6,↓),Q6UXB2(CXCL17,↑),Q9Y6A4(CFAP20,↓),P04233(CD74,↑)
GO:0002526	acute inflammatory response	5	7/181,3.87%	22/3319,0.66%	5.86	0.00052093	2.549e-05	P18510(IL1RN,↑),P00751(CFB,↑),P00966(ASS1,↑),P01024(C3,↑),P01583(IL1A,↓),P05109(S100A8,↑),P13726(F3,↓)
GO:0009605	response to external stimulus	2	40/181,22.10%	415/3319,12.50%	1.77	0.00056996	0.0001854	Q04941(PLP2,↓),Q01581(HMGCS1,↓),Q96QD8(SLC38A2,↓),P31146(CORO1A,↓),A0A024R7D5(LDLR,↓),P24821(TNC,↑),P40394(ADH7,↑),P11684(SCGB1A1,↑),P00751(CFB,↑),P33121(ACSL1,↑),P50281(MMP14,↓),P21589(NT5E,↓),P19971(TYMP,↑),P80188(LCN2,↑),O00622(CYR61,↓),P16949(STMN1,↓),P27338(MAOB,↑),Q01628(IFITM3,↓),P27708(CAD,↓),Q9NPR2(SEMA4B,↓),O60437(PPL,↑),O15020(SPTBN2,↑),O95171(SCEL,↑),P00966(ASS1,↑),P01024(C3,↑),P03973…
GO:0016477	cell migration	3	30/181,16.57%	276/3319,8.32%	1.99	0.00058399	0.0001278	P06731(CEACAM5,↑),P31146(CORO1A,↓),P46821(MAP1B,↓),P09668(CTSH,↑),A0A0A6YYF2(LAMA3,↓),O43251(RBFOX2,↑),Q16610(ECM1,↑),P49023(PXN,↓),Q8WWM9(CYGB,↓),P50281(MMP14,↓),O00622(CYR61,↓),P35080(PFN2,↓),P07942(LAMB1,↓),P01583(IL1A,↓),P04792(HSPB1,↑),P05109(S100A8,↑),P06702(S100A9,↑),P09758(TACSTD2,↑),P0DJJ0(SRGAP2C,↓),P13726(F3,↓),P17301(ITGA2,↓),P29508(SERPINB3,↑),P31151(S100A7,↑),P40199(CEACAM6,↑),P5773…
GO:0032103	positive regulation of response to external stimulus	3	10/181,5.52%	50/3319,1.51%	3.66	0.00083971	0.0001687	A0A024R7D5(LDLR,↓),P01024(C3,↑),P04792(HSPB1,↑),P05109(S100A8,↑),P06702(S100A9,↑),P13726(F3,↓),P17301(ITGA2,↓),P31151(S100A7,↑),Q6UXB2(CXCL17,↑),P04233(CD74,↑)
GO:0040012	regulation of locomotion	2	23/181,12.71%	197/3319,5.94%	2.14	0.00084032	0.0002569	P31146(CORO1A,↓),P09668(CTSH,↑),A0A0A6YYF2(LAMA3,↓),Q16610(ECM1,↑),Q8WWM9(CYGB,↓),P50281(MMP14,↓),O00622(CYR61,↓),P35080(PFN2,↓),P07942(LAMB1,↓),P01583(IL1A,↓),P04792(HSPB1,↑),P09758(TACSTD2,↑),P0DJJ0(SRGAP2C,↓),P13726(F3,↓),P17301(ITGA2,↓),P29508(SERPINB3,↑),P31151(S100A7,↑),P40199(CEACAM6,↑),P57735(RAB25,↑),Q15654(TRIP6,↓),Q6UXB2(CXCL17,↑),Q9Y6A4(CFAP20,↓),P04233(CD74,↑)
GO:0098609	cell-cell adhesion	3	19/181,10.50%	149/3319,4.49%	2.34	0.00097342	0.0002313	P06731(CEACAM5,↑),P18510(IL1RN,↑),P31146(CORO1A,↓),Q13835(PKP1,↑),P32926(DSG3,↑),P11684(SCGB1A1,↑),Q9UBG3(CRNN,↑),P21589(NT5E,↓),O14493(CLDN4,↑),O00622(CYR61,↓),P07942(LAMB1,↓),O76027(ANXA9,↑),P00966(ASS1,↑),P04792(HSPB1,↑),P05109(S100A8,↑),P06702(S100A9,↑),P09758(TACSTD2,↑),P40199(CEACAM6,↑),P04233(CD74,↑)
GO:0097530	granulocyte migration	4	6/181,3.31%	18/3319,0.54%	6.13	0.0010848	8.176e-05	P01583(IL1A,↓),P05109(S100A8,↑),P06702(S100A9,↑),P31151(S100A7,↑),Q6UXB2(CXCL17,↑),P04233(CD74,↑)
GO:0010573	vascular endothelial growth factor production	3	4/181,2.21%	6/3319,0.18%	12.28	0.0011366	-	Q9UN36(NDRG2,↑),P01024(C3,↑),P01583(IL1A,↓),Q6UXB2(CXCL17,↑)
GO:0010574	regulation of vascular endothelial growth factor production	4	4/181,2.21%	6/3319,0.18%	12.28	0.0011366	-	Q9UN36(NDRG2,↑),P01024(C3,↑),P01583(IL1A,↓),Q6UXB2(CXCL17,↑)
GO:0097529	myeloid leukocyte migration	3	7/181,3.87%	27/3319,0.81%	4.78	0.0014412	0.0002241	P50281(MMP14,↓),P01583(IL1A,↓),P05109(S100A8,↑),P06702(S100A9,↑),P31151(S100A7,↑),Q6UXB2(CXCL17,↑),P04233(CD74,↑)
GO:0050900	leukocyte migration	2	12/181,6.63%	75/3319,2.26%	2.93	0.0014859	0.0005985	P06731(CEACAM5,↑),P31146(CORO1A,↓),Q16610(ECM1,↑),P50281(MMP14,↓),P01583(IL1A,↓),P05109(S100A8,↑),P06702(S100A9,↑),P17301(ITGA2,↓),P31151(S100A7,↑),P40199(CEACAM6,↑),Q6UXB2(CXCL17,↑),P04233(CD74,↑)
GO:0006954	inflammatory response	4	15/181,8.29%	110/3319,3.31%	2.50	0.0016922	0.0004467	P18510(IL1RN,↑),A0A024R7D5(LDLR,↓),P11684(SCGB1A1,↑),Q16610(ECM1,↑),P00751(CFB,↑),P21589(NT5E,↓),P57730(CARD18,↑),P00966(ASS1,↑),P01024(C3,↑),P01583(IL1A,↓),P05109(S100A8,↑),P06702(S100A9,↑),P13726(F3,↓),P17301(ITGA2,↓),Q6UXB2(CXCL17,↑)
GO:0006270	DNA replication initiation	5	4/181,2.21%	7/3319,0.21%	10.52	0.0017144	-	P33993(MCM7,↓),P33992(MCM5,↓),P49736(MCM2,↓),Q14566(MCM6,↓)
GO:0001525	angiogenesis	3	13/181,7.18%	88/3319,2.65%	2.71	0.001818	0.0003913	P09668(CTSH,↑),Q16610(ECM1,↑),P51178(PLCD1,↑),P50281(MMP14,↓),P19971(TYMP,↑),O00622(CYR61,↓),P01024(C3,↑),P01583(IL1A,↓),P04792(HSPB1,↑),P13726(F3,↓),P31151(S100A7,↑),Q6UXB2(CXCL17,↑),Q9NQ38(SPINK5,↑)
GO:0002685	regulation of leukocyte migration	3	7/181,3.87%	29/3319,0.87%	4.45	0.0020485	0.0004499	Q16610(ECM1,↑),P50281(MMP14,↓),P01583(IL1A,↓),P17301(ITGA2,↓),P31151(S100A7,↑),Q6UXB2(CXCL17,↑),P04233(CD74,↑)
GO:0071466	cellular response to xenobiotic stimulus	4	7/181,3.87%	29/3319,0.87%	4.45	0.0020485	0.0004499	O00748(CES2,↑),P33993(MCM7,↓),P33121(ACSL1,↑),O43175(PHGDH,↓),P00966(ASS1,↑),P07099(EPHX1,↑),P30838(ALDH3A1,↑)
GO:0002687	positive regulation of leukocyte migration	3	6/181,3.31%	21/3319,0.63%	5.25	0.0020957	0.0003434	P50281(MMP14,↓),P01583(IL1A,↓),P17301(ITGA2,↓),P31151(S100A7,↑),Q6UXB2(CXCL17,↑),P04233(CD74,↑)
GO:0006928	movement of cell or subcellular component	2	36/181,19.89%	393/3319,11.84%	1.68	0.0023457	0.001303	P06731(CEACAM5,↑),P31146(CORO1A,↓),P46821(MAP1B,↓),P09668(CTSH,↑),A0A0A6YYF2(LAMA3,↓),O43251(RBFOX2,↑),Q16610(ECM1,↑),P49023(PXN,↓),Q8WWM9(CYGB,↓),P50281(MMP14,↓),O00622(CYR61,↓),P16949(STMN1,↓),P35080(PFN2,↓),P07942(LAMB1,↓),O15020(SPTBN2,↑),P01583(IL1A,↓),P04792(HSPB1,↑),P05109(S100A8,↑),P06702(S100A9,↑),P09758(TACSTD2,↑),P0DJJ0(SRGAP2C,↓),P13726(F3,↓),P17301(ITGA2,↓),P29508(SERPINB3,↑),P31151(…
GO:0010575	positive regulation of vascular endothelial growth factor production	4	3/181,1.66%	3/3319,0.09%	18.44	0.0024233	-	P01024(C3,↑),P01583(IL1A,↓),Q6UXB2(CXCL17,↑)
GO:0042572	retinol metabolic process	4	4/181,2.21%	8/3319,0.24%	9.21	0.0024686	-	P40394(ADH7,↑),Q9BPW9(DHRS9,↑),P00352(ALDH1A1,↑),Q8N3Y7(SDR16C5,↑)
GO:0071621	granulocyte chemotaxis	4	5/181,2.76%	15/3319,0.45%	6.13	0.0028733	0.0004489	P05109(S100A8,↑),P06702(S100A9,↑),P31151(S100A7,↑),Q6UXB2(CXCL17,↑),P04233(CD74,↑)
GO:0050921	positive regulation of chemotaxis	3	6/181,3.31%	24/3319,0.72%	4.60	0.0036938	0.001078	P04792(HSPB1,↑),P13726(F3,↓),P17301(ITGA2,↓),P31151(S100A7,↑),Q6UXB2(CXCL17,↑),P04233(CD74,↑)
GO:1901607	alpha-amino acid biosynthetic process	5	7/181,3.87%	33/3319,0.99%	3.91	0.0038404	0.001461	Q9Y617(PSAT1,↓),B4DY32(↓),P27708(CAD,↓),O43175(PHGDH,↓),P00966(ASS1,↑),P08243(ASNS,↓),Q9NRN7(AASDHPPT,↓)
GO:0046463	acylglycerol biosynthetic process	5	3/181,1.66%	4/3319,0.12%	13.83	0.0040801	-	A0A024R7D5(LDLR,↓),P33121(ACSL1,↑),P01024(C3,↑)
GO:0046460	neutral lipid biosynthetic process	4	3/181,1.66%	4/3319,0.12%	13.83	0.0040801	-	A0A024R7D5(LDLR,↓),P33121(ACSL1,↑),P01024(C3,↑)
GO:0006721	terpenoid metabolic process	5	6/181,3.31%	25/3319,0.75%	4.41	0.0043875	0.0015	P40394(ADH7,↑),Q9BPW9(DHRS9,↑),O60218(AKR1B10,↑),P00352(ALDH1A1,↑),P37268(FDFT1,↓),Q8N3Y7(SDR16C5,↑)
GO:0008652	cellular amino acid biosynthetic process	4	7/181,3.87%	34/3319,1.02%	3.79	0.0044331	0.00189	Q9Y617(PSAT1,↓),B4DY32(↓),P27708(CAD,↓),O43175(PHGDH,↓),P00966(ASS1,↑),P08243(ASNS,↓),Q9NRN7(AASDHPPT,↓)
GO:0006720	isoprenoid metabolic process	4	7/181,3.87%	34/3319,1.02%	3.79	0.0044331	0.00189	Q01581(HMGCS1,↓),P40394(ADH7,↑),Q9BPW9(DHRS9,↑),O60218(AKR1B10,↑),P00352(ALDH1A1,↑),P37268(FDFT1,↓),Q8N3Y7(SDR16C5,↑)
GO:0009410	response to xenobiotic stimulus	3	9/181,4.97%	55/3319,1.66%	2.99	0.0050619	0.003108	O00748(CES2,↑),P33993(MCM7,↓),P11684(SCGB1A1,↑),P33121(ACSL1,↑),P27708(CAD,↓),O43175(PHGDH,↓),P00966(ASS1,↑),P07099(EPHX1,↑),P30838(ALDH3A1,↑)
GO:0032101	regulation of response to external stimulus	3	15/181,8.29%	124/3319,3.74%	2.22	0.0053415	0.002264	A0A024R7D5(LDLR,↓),P11684(SCGB1A1,↑),P00751(CFB,↑),P21589(NT5E,↓),P01024(C3,↑),P04792(HSPB1,↑),P05109(S100A8,↑),P05120(SERPINB2,↑),P06702(S100A9,↑),P13726(F3,↓),P17301(ITGA2,↓),P31151(S100A7,↑),Q6UXB2(CXCL17,↑),Q9NQ38(SPINK5,↑),P04233(CD74,↑)
GO:0048871	multicellular organismal homeostasis	2	10/181,5.52%	67/3319,2.02%	2.73	0.0056902	0.004087	P18510(IL1RN,↑),P31146(CORO1A,↓),P09668(CTSH,↑),Q99102(MUC4,↑),Q13085(ACACA,↓),O14493(CLDN4,↑),P16949(STMN1,↓),P01583(IL1A,↓),P01833(PIGR,↑),P04792(HSPB1,↑)
GO:0030595	leukocyte chemotaxis	3	6/181,3.31%	27/3319,0.81%	4.09	0.0060566	0.002735	P31146(CORO1A,↓),P05109(S100A8,↑),P06702(S100A9,↑),P31151(S100A7,↑),Q6UXB2(CXCL17,↑),P04233(CD74,↑)
GO:0045766	positive regulation of angiogenesis	4	6/181,3.31%	27/3319,0.81%	4.09	0.0060566	0.002735	P09668(CTSH,↑),Q16610(ECM1,↑),P01024(C3,↑),P01583(IL1A,↓),P04792(HSPB1,↑),P13726(F3,↓)
GO:0001568	blood vessel development	3	14/181,7.73%	115/3319,3.46%	2.23	0.0070055	0.002987	Q86V48(LUZP1,↓),P09668(CTSH,↑),Q16610(ECM1,↑),P51178(PLCD1,↑),P50281(MMP14,↓),P19971(TYMP,↑),O00622(CYR61,↓),P01024(C3,↑),P01583(IL1A,↓),P04792(HSPB1,↑),P13726(F3,↓),P31151(S100A7,↑),Q6UXB2(CXCL17,↑),Q9NQ38(SPINK5,↑)
GO:0035239	tube morphogenesis	3	16/181,8.84%	137/3319,4.13%	2.14	0.0073406	0.002533	P24821(TNC,↑),Q86V48(LUZP1,↓),P09668(CTSH,↑),Q16610(ECM1,↑),P51178(PLCD1,↑),P50281(MMP14,↓),P19971(TYMP,↑),O00622(CYR61,↓),P01024(C3,↑),P01583(IL1A,↓),P04792(HSPB1,↑),P09758(TACSTD2,↑),P13726(F3,↓),P31151(S100A7,↑),Q6UXB2(CXCL17,↑),Q9NQ38(SPINK5,↑)
GO:0048514	blood vessel morphogenesis	4	13/181,7.18%	101/3319,3.04%	2.36	0.0074658	0.002251	P09668(CTSH,↑),Q16610(ECM1,↑),P51178(PLCD1,↑),P50281(MMP14,↓),P19971(TYMP,↑),O00622(CYR61,↓),P01024(C3,↑),P01583(IL1A,↓),P04792(HSPB1,↑),P13726(F3,↓),P31151(S100A7,↑),Q6UXB2(CXCL17,↑),Q9NQ38(SPINK5,↑)
GO:0050727	regulation of inflammatory response	4	9/181,4.97%	59/3319,1.78%	2.79	0.0075812	0.005854	A0A024R7D5(LDLR,↓),P11684(SCGB1A1,↑),P00751(CFB,↑),P21589(NT5E,↓),P01024(C3,↑),P05109(S100A8,↑),P06702(S100A9,↑),P17301(ITGA2,↓),Q6UXB2(CXCL17,↑)
GO:1990266	neutrophil migration	5	4/181,2.21%	12/3319,0.36%	6.14	0.0077127	-	P01583(IL1A,↓),P05109(S100A8,↑),P06702(S100A9,↑),P04233(CD74,↑)
GO:0006805	xenobiotic metabolic process	3	5/181,2.76%	21/3319,0.63%	4.38	0.0094745	0.005033	O00748(CES2,↑),P33121(ACSL1,↑),O43175(PHGDH,↓),P07099(EPHX1,↑),P30838(ALDH3A1,↑)
GO:0034308	primary alcohol metabolic process	4	5/181,2.76%	21/3319,0.63%	4.38	0.0094745	0.005033	P40394(ADH7,↑),Q9BPW9(DHRS9,↑),O60218(AKR1B10,↑),P00352(ALDH1A1,↑),Q8N3Y7(SDR16C5,↑)
GO:0033993	response to lipid	4	20/181,11.05%	195/3319,5.88%	1.88	0.0097812	0.004753	Q01581(HMGCS1,↓),A0A024R3T8(PARP1,↓),P18510(IL1RN,↑),A0A024R7D5(LDLR,↓),P24821(TNC,↑),P09668(CTSH,↑),O43251(RBFOX2,↑),P11684(SCGB1A1,↑),P33121(ACSL1,↑),Q13085(ACACA,↓),O14493(CLDN4,↑),P27338(MAOB,↑),P02511(CRYAB,↑),P27708(CAD,↓),P00966(ASS1,↑),P03973(SLPI,↑),P05109(S100A8,↑),P17301(ITGA2,↓),P31151(S100A7,↑),P49321(NASP,↓)
GO:0035295	tube development	3	18/181,9.94%	170/3319,5.12%	1.94	0.0098792	0.005071	P24821(TNC,↑),Q86V48(LUZP1,↓),P09668(CTSH,↑),Q16610(ECM1,↑),P51178(PLCD1,↑),P50281(MMP14,↓),P19971(TYMP,↑),O00622(CYR61,↓),O43175(PHGDH,↓),P00966(ASS1,↑),P01024(C3,↑),P01583(IL1A,↓),P04792(HSPB1,↑),P09758(TACSTD2,↑),P13726(F3,↓),P31151(S100A7,↑),Q6UXB2(CXCL17,↑),Q9NQ38(SPINK5,↑)
GO:1901654	response to ketone	4	8/181,4.42%	51/3319,1.54%	2.87	0.01007	0.008345	A0A024R3T8(PARP1,↓),P24821(TNC,↑),Q13085(ACACA,↓),O14493(CLDN4,↑),P27338(MAOB,↑),P27708(CAD,↓),P00966(ASS1,↑),P49321(NASP,↓)
GO:0031589	cell-substrate adhesion	3	12/181,6.63%	91/3319,2.74%	2.42	0.01008	0.002578	P31146(CORO1A,↓),Q99102(MUC4,↑),P49023(PXN,↓),P50281(MMP14,↓),O00622(CYR61,↓),Q9UMD9(COL17A1,↓),P07942(LAMB1,↓),P09758(TACSTD2,↑),P17301(ITGA2,↓),P40199(CEACAM6,↑),Q15654(TRIP6,↓),Q9BQL6(FERMT1,↓)
GO:0060326	cell chemotaxis	4	7/181,3.87%	41/3319,1.24%	3.12	0.010703	0.008368	P31146(CORO1A,↓),P04792(HSPB1,↑),P05109(S100A8,↑),P06702(S100A9,↑),P31151(S100A7,↑),Q6UXB2(CXCL17,↑),P04233(CD74,↑)
GO:0009612	response to mechanical stimulus	3	7/181,3.87%	41/3319,1.24%	3.12	0.010703	0.008368	Q96QD8(SLC38A2,↓),P24821(TNC,↑),P50281(MMP14,↓),O60437(PPL,↑),O95171(SCEL,↑),P08243(ASNS,↓),P17301(ITGA2,↓)
GO:0050920	regulation of chemotaxis	3	6/181,3.31%	31/3319,0.93%	3.56	0.010711	0.007433	P04792(HSPB1,↑),P13726(F3,↓),P17301(ITGA2,↓),P31151(S100A7,↑),Q6UXB2(CXCL17,↑),P04233(CD74,↑)
GO:0007369	gastrulation	4	6/181,3.31%	31/3319,0.93%	3.56	0.010711	0.007433	P18510(IL1RN,↑),Q13751(LAMB3,↓),P50281(MMP14,↓),P07942(LAMB1,↓),O60701(UGDH,↓),P17301(ITGA2,↓)
GO:1904018	positive regulation of vasculature development	3	6/181,3.31%	31/3319,0.93%	3.56	0.010711	0.007433	P09668(CTSH,↑),Q16610(ECM1,↑),P01024(C3,↑),P01583(IL1A,↓),P04792(HSPB1,↑),P13726(F3,↓)
GO:1902904	negative regulation of supramolecular fiber organization	4	8/181,4.42%	52/3319,1.57%	2.82	0.011119	0.009719	P31146(CORO1A,↓),A0A024R7D5(LDLR,↓),P16949(STMN1,↓),P35080(PFN2,↓),P02511(CRYAB,↑),O15020(SPTBN2,↑),O15195(VILL,↑),P09758(TACSTD2,↑)
GO:0009653	anatomical structure morphogenesis	2	38/181,20.99%	458/3319,13.80%	1.52	0.01131	0.006874	P18510(IL1RN,↑),P31146(CORO1A,↓),P24821(TNC,↑),P10253(GAA,↑),Q86V48(LUZP1,↓),P46821(MAP1B,↓),P09668(CTSH,↑),O43251(RBFOX2,↑),Q13751(LAMB3,↓),Q12805(EFEMP1,↓),Q16610(ECM1,↑),P51178(PLCD1,↑),P50281(MMP14,↓),P19971(TYMP,↑),O00622(CYR61,↓),P16949(STMN1,↓),P02511(CRYAB,↑),P07942(LAMB1,↓),O15020(SPTBN2,↑),O60701(UGDH,↓),P01024(C3,↑),P01583(IL1A,↓),P04792(HSPB1,↑),P05114(HMGN1,↓),P09758(TACSTD2,↑),P1372…
GO:0050918	positive chemotaxis	4	3/181,1.66%	7/3319,0.21%	7.90	0.012466	-	P31146(CORO1A,↓),P13726(F3,↓),P17301(ITGA2,↓)
GO:0036109	alpha-linolenic acid metabolic process	4	3/181,1.66%	7/3319,0.21%	7.90	0.012466	-	Q15067(ACOX1,↑),P33121(ACSL1,↑),O95864(FADS2,↓)
GO:0120033	negative regulation of plasma membrane bounded cell projection assembly	5	3/181,1.66%	7/3319,0.21%	7.90	0.012466	-	P35080(PFN2,↓),P09758(TACSTD2,↑),P0DJJ0(SRGAP2C,↓)
GO:0050729	positive regulation of inflammatory response	4	5/181,2.76%	23/3319,0.69%	4.00	0.01302	0.008922	A0A024R7D5(LDLR,↓),P01024(C3,↑),P05109(S100A8,↑),P06702(S100A9,↑),P17301(ITGA2,↓)
GO:0048646	anatomical structure formation involved in morphogenesis	2	19/181,10.50%	187/3319,5.63%	1.87	0.013471	0.00679	Q86V48(LUZP1,↓),P09668(CTSH,↑),Q13751(LAMB3,↓),Q16610(ECM1,↑),P51178(PLCD1,↑),P50281(MMP14,↓),P19971(TYMP,↑),O00622(CYR61,↓),P07942(LAMB1,↓),P01024(C3,↑),P01583(IL1A,↓),P04792(HSPB1,↑),P13726(F3,↓),P17301(ITGA2,↓),P31151(S100A7,↑),O76041(NEBL,↑),Q6UXB2(CXCL17,↑),Q6ZNJ1(NBEAL2,↑),Q9NQ38(SPINK5,↑)
GO:0052547	regulation of peptidase activity	5	12/181,6.63%	100/3319,3.01%	2.20	0.014299	0.007095	P09668(CTSH,↑),Q16610(ECM1,↑),A8K2U0(A2ML1,↑),O00622(CYR61,↓),P02511(CRYAB,↑),P57730(CARD18,↑),P05109(S100A8,↑),P06702(S100A9,↑),P13726(F3,↓),P29508(SERPINB3,↑),Q9NQ38(SPINK5,↑),Q9UIV8(SERPINB13,↑)
GO:0090132	epithelium migration	3	8/181,4.42%	55/3319,1.66%	2.66	0.014754	0.01488	P09668(CTSH,↑),P49023(PXN,↓),P35080(PFN2,↓),P04792(HSPB1,↑),P09758(TACSTD2,↑),P17301(ITGA2,↓),P57735(RAB25,↑),Q9BQL6(FERMT1,↓)
GO:0010631	epithelial cell migration	4	8/181,4.42%	55/3319,1.66%	2.66	0.014754	0.01488	P09668(CTSH,↑),P49023(PXN,↓),P35080(PFN2,↓),P04792(HSPB1,↑),P09758(TACSTD2,↑),P17301(ITGA2,↓),P57735(RAB25,↑),Q9BQL6(FERMT1,↓)
GO:0001944	vasculature development	4	14/181,7.73%	121/3319,3.65%	2.12	0.014821	0.005403	Q86V48(LUZP1,↓),P09668(CTSH,↑),Q16610(ECM1,↑),P51178(PLCD1,↑),P50281(MMP14,↓),P19971(TYMP,↑),O00622(CYR61,↓),P01024(C3,↑),P01583(IL1A,↓),P04792(HSPB1,↑),P13726(F3,↓),P31151(S100A7,↑),Q6UXB2(CXCL17,↑),Q9NQ38(SPINK5,↑)
GO:0006957	complement activation, alternative pathway	4	2/181,1.10%	2/3319,0.06%	18.33	0.014894	-	P00751(CFB,↑),P01024(C3,↑)
GO:0034638	phosphatidylcholine catabolic process	5	2/181,1.10%	2/3319,0.06%	18.33	0.014894	-	A0A024R7D5(LDLR,↓),Q7L5L3(GDPD3,↑)
GO:0031649	heat generation	4	2/181,1.10%	2/3319,0.06%	18.33	0.014894	-	P18510(IL1RN,↑),P01583(IL1A,↓)
GO:0010866	regulation of triglyceride biosynthetic process	5	2/181,1.10%	2/3319,0.06%	18.33	0.014894	-	A0A024R7D5(LDLR,↓),P01024(C3,↑)
GO:0001660	fever generation	5	2/181,1.10%	2/3319,0.06%	18.33	0.014894	-	P18510(IL1RN,↑),P01583(IL1A,↓)
GO:0002523	leukocyte migration involved in inflammatory response	3	2/181,1.10%	2/3319,0.06%	18.33	0.014894	-	P05109(S100A8,↑),P06702(S100A9,↑)
GO:0070542	response to fatty acid	4	5/181,2.76%	24/3319,0.72%	3.83	0.01509	0.01153	A0A024R7D5(LDLR,↓),P24821(TNC,↑),P33121(ACSL1,↑),Q13085(ACACA,↓),P00966(ASS1,↑)
GO:0009066	aspartate family amino acid metabolic process	5	5/181,2.76%	24/3319,0.72%	3.83	0.01509	0.01153	B4DY32(↓),O43175(PHGDH,↓),P00966(ASS1,↑),P08243(ASNS,↓),Q9NRN7(AASDHPPT,↓)
GO:0072358	cardiovascular system development	4	14/181,7.73%	123/3319,3.71%	2.08	0.015496	0.006495	Q86V48(LUZP1,↓),P09668(CTSH,↑),Q16610(ECM1,↑),P51178(PLCD1,↑),P50281(MMP14,↓),P19971(TYMP,↑),O00622(CYR61,↓),P01024(C3,↑),P01583(IL1A,↓),P04792(HSPB1,↑),P13726(F3,↓),P31151(S100A7,↑),Q6UXB2(CXCL17,↑),Q9NQ38(SPINK5,↑)
GO:0051238	sequestering of metal ion	3	3/181,1.66%	8/3319,0.24%	6.92	0.016497	-	P05109(S100A8,↑),P06702(S100A9,↑),P31151(S100A7,↑)
GO:0014002	astrocyte development	5	3/181,1.66%	8/3319,0.24%	6.92	0.016497	-	A0A024R7D5(LDLR,↓),P05109(S100A8,↑),P06702(S100A9,↑)
GO:0006952	defense response	3	26/181,14.36%	294/3319,8.86%	1.62	0.016718	0.01231	P18510(IL1RN,↑),P31146(CORO1A,↓),A0A024R7D5(LDLR,↓),Q96SB4(SRPK1,↓),P15941(MUC1,↑),Q5Y7A7(HLA-DRB1,↑),Q99102(MUC4,↑),P11684(SCGB1A1,↑),Q16610(ECM1,↑),P00751(CFB,↑),P21589(NT5E,↓),P80188(LCN2,↑),Q01628(IFITM3,↓),P57730(CARD18,↑),P00966(ASS1,↑),P01024(C3,↑),P01583(IL1A,↓),P03973(SLPI,↑),P05109(S100A8,↑),P06702(S100A9,↑),P13726(F3,↓),P17301(ITGA2,↓),P31151(S100A7,↑),Q6UXB2(CXCL17,↑),Q9NQ38(SPINK5,↑)…
GO:0071398	cellular response to fatty acid	5	4/181,2.21%	16/3319,0.48%	4.60	0.017467	0.01253	A0A024R7D5(LDLR,↓),P24821(TNC,↑),Q13085(ACACA,↓),P00966(ASS1,↑)
GO:0090130	tissue migration	2	8/181,4.42%	57/3319,1.72%	2.57	0.017615	0.01929	P09668(CTSH,↑),P49023(PXN,↓),P35080(PFN2,↓),P04792(HSPB1,↑),P09758(TACSTD2,↑),P17301(ITGA2,↓),P57735(RAB25,↑),Q9BQL6(FERMT1,↓)
GO:0030155	regulation of cell adhesion	2	16/181,8.84%	152/3319,4.58%	1.93	0.018029	0.009031	P18510(IL1RN,↑),P31146(CORO1A,↓),P24821(TNC,↑),P15941(MUC1,↑),A0A0A6YYF2(LAMA3,↓),P11684(SCGB1A1,↑),P50281(MMP14,↓),O00622(CYR61,↓),Q8WWI1(LMO7,↑),P00966(ASS1,↑),P09758(TACSTD2,↑),P17301(ITGA2,↓),P40199(CEACAM6,↑),Q9BQL6(FERMT1,↓),Q9NQ38(SPINK5,↑),P04233(CD74,↑)
GO:0050673	epithelial cell proliferation	2	9/181,4.97%	70/3319,2.11%	2.36	0.019448	0.02329	Q16610(ECM1,↑),P22735(TGM1,↑),P50281(MMP14,↓),P07942(LAMB1,↓),P05114(HMGN1,↓),P09758(TACSTD2,↑),P13726(F3,↓),Q9BQL6(FERMT1,↓),Q8N3Y7(SDR16C5,↑)
GO:0007044	cell-substrate junction assembly	5	6/181,3.31%	36/3319,1.08%	3.06	0.019529	0.01965	Q13751(LAMB3,↓),P50281(MMP14,↓),Q9UMD9(COL17A1,↓),P17301(ITGA2,↓),Q15654(TRIP6,↓),Q03001(DST,↓)
GO:0032602	chemokine production	3	4/181,2.21%	17/3319,0.51%	4.33	0.020726	0.01704	P01583(IL1A,↓),P05109(S100A8,↑),P06702(S100A9,↑),P04233(CD74,↑)
GO:0006213	pyrimidine nucleoside metabolic process	5	4/181,2.21%	17/3319,0.51%	4.33	0.020726	0.01704	P21589(NT5E,↓),P19971(TYMP,↑),P27708(CAD,↓),P17812(CTPS1,↓)
GO:0097305	response to alcohol	4	8/181,4.42%	59/3319,1.78%	2.48	0.020855	0.02459	Q01581(HMGCS1,↓),A0A024R3T8(PARP1,↓),P24821(TNC,↑),P40394(ADH7,↑),Q13085(ACACA,↓),P27338(MAOB,↑),P27708(CAD,↓),P05109(S100A8,↑)
GO:0030593	neutrophil chemotaxis	5	3/181,1.66%	9/3319,0.27%	6.15	0.021174	-	P05109(S100A8,↑),P06702(S100A9,↑),P04233(CD74,↑)
GO:0072376	protein activation cascade	2	3/181,1.66%	9/3319,0.27%	6.15	0.021174	-	P00751(CFB,↑),P01024(C3,↑),P13726(F3,↓)
GO:0003382	epithelial cell morphogenesis	5	3/181,1.66%	9/3319,0.27%	6.15	0.021174	-	P57735(RAB25,↑),Q8WVV4(POF1B,↑),Q8WX93(PALLD,↓)
GO:0007160	cell-matrix adhesion	4	8/181,4.42%	60/3319,1.81%	2.44	0.022625	0.0276	Q99102(MUC4,↑),P49023(PXN,↓),P50281(MMP14,↓),Q9UMD9(COL17A1,↓),P17301(ITGA2,↓),P40199(CEACAM6,↑),Q15654(TRIP6,↓),Q9BQL6(FERMT1,↓)
GO:0006066	alcohol metabolic process	3	11/181,6.08%	95/3319,2.86%	2.13	0.022999	0.01398	Q01581(HMGCS1,↓),A0A024R7D5(LDLR,↓),P40394(ADH7,↑),P51178(PLCD1,↑),Q9BPW9(DHRS9,↑),Q13085(ACACA,↓),O00204(SULT2B1,↑),O60218(AKR1B10,↑),P00352(ALDH1A1,↑),P37268(FDFT1,↓),Q8N3Y7(SDR16C5,↑)
GO:0045765	regulation of angiogenesis	4	7/181,3.87%	49/3319,1.48%	2.61	0.023846	0.02835	P09668(CTSH,↑),Q16610(ECM1,↑),P01024(C3,↑),P01583(IL1A,↓),P04792(HSPB1,↑),P13726(F3,↓),Q9NQ38(SPINK5,↑)
GO:0050820	positive regulation of coagulation	3	2/181,1.10%	3/3319,0.09%	12.22	0.023983	-	P06702(S100A9,↑),P13726(F3,↓)
GO:0009886	post-embryonic animal morphogenesis	3	2/181,1.10%	3/3319,0.09%	12.22	0.023983	-	Q12805(EFEMP1,↓),P05114(HMGN1,↓)
GO:0042640	anagen	3	2/181,1.10%	3/3319,0.09%	12.22	0.023983	-	Q9BQL6(FERMT1,↓),Q9NQ38(SPINK5,↑)
GO:0048563	post-embryonic animal organ morphogenesis	4	2/181,1.10%	3/3319,0.09%	12.22	0.023983	-	Q12805(EFEMP1,↓),P05114(HMGN1,↓)
GO:0048050	post-embryonic eye morphogenesis	5	2/181,1.10%	3/3319,0.09%	12.22	0.023983	-	Q12805(EFEMP1,↓),P05114(HMGN1,↓)
GO:0051884	regulation of timing of anagen	4	2/181,1.10%	3/3319,0.09%	12.22	0.023983	-	Q9BQL6(FERMT1,↓),Q9NQ38(SPINK5,↑)
GO:1900048	positive regulation of hemostasis	2	2/181,1.10%	3/3319,0.09%	12.22	0.023983	-	P06702(S100A9,↑),P13726(F3,↓)
GO:0030194	positive regulation of blood coagulation	3	2/181,1.10%	3/3319,0.09%	12.22	0.023983	-	P06702(S100A9,↑),P13726(F3,↓)
GO:0006528	asparagine metabolic process	5	2/181,1.10%	3/3319,0.09%	12.22	0.023983	-	B4DY32(↓),P08243(ASNS,↓)
GO:0033559	unsaturated fatty acid metabolic process	5	5/181,2.76%	28/3319,0.84%	3.29	0.025539	0.02736	O00748(CES2,↑),Q15067(ACOX1,↑),P33121(ACSL1,↑),O95864(FADS2,↓),P04233(CD74,↑)
GO:0051494	negative regulation of cytoskeleton organization	5	7/181,3.87%	50/3319,1.51%	2.56	0.026038	0.03218	P31146(CORO1A,↓),Q96SN8(CDK5RAP2,↑),P16949(STMN1,↓),P35080(PFN2,↓),O15020(SPTBN2,↑),O15195(VILL,↑),P09758(TACSTD2,↑)
GO:0007162	negative regulation of cell adhesion	3	8/181,4.42%	62/3319,1.87%	2.36	0.026479	0.03439	P18510(IL1RN,↑),P24821(TNC,↑),P15941(MUC1,↑),P11684(SCGB1A1,↑),P50281(MMP14,↓),P00966(ASS1,↑),P09758(TACSTD2,↑),P04233(CD74,↑)
GO:0030198	extracellular matrix organization	4	8/181,4.42%	62/3319,1.87%	2.36	0.026479	0.03439	P24821(TNC,↑),Q13751(LAMB3,↓),P50281(MMP14,↓),O00622(CYR61,↓),P07942(LAMB1,↓),P17301(ITGA2,↓),Q9BQL6(FERMT1,↓),Q9NQ38(SPINK5,↑)
GO:0071622	regulation of granulocyte chemotaxis	5	3/181,1.66%	10/3319,0.30%	5.53	0.026499	-	P31151(S100A7,↑),Q6UXB2(CXCL17,↑),P04233(CD74,↑)
GO:1901615	organic hydroxy compound metabolic process	3	13/181,7.18%	122/3319,3.68%	1.95	0.026627	0.01705	Q01581(HMGCS1,↓),Q9Y617(PSAT1,↓),A0A024R7D5(LDLR,↓),P40394(ADH7,↑),P51178(PLCD1,↑),Q9BPW9(DHRS9,↑),Q13085(ACACA,↓),P27338(MAOB,↑),O00204(SULT2B1,↑),O60218(AKR1B10,↑),P00352(ALDH1A1,↑),P37268(FDFT1,↓),Q8N3Y7(SDR16C5,↑)
GO:0010632	regulation of epithelial cell migration	3	6/181,3.31%	39/3319,1.18%	2.81	0.026696	0.03158	P09668(CTSH,↑),P35080(PFN2,↓),P04792(HSPB1,↑),P09758(TACSTD2,↑),P17301(ITGA2,↓),P57735(RAB25,↑)
GO:0002682	regulation of immune system process	2	24/181,13.26%	276/3319,8.32%	1.59	0.028104	0.02068	P31146(CORO1A,↓),A0A024R7D5(LDLR,↓),P15941(MUC1,↑),P09668(CTSH,↑),Q5Y7A7(HLA-DRB1,↑),Q99102(MUC4,↑),O43251(RBFOX2,↑),P11684(SCGB1A1,↑),Q16610(ECM1,↑),P00751(CFB,↑),P50281(MMP14,↓),P14317(HCLS1,↓),Q9UMD9(COL17A1,↓),P01024(C3,↑),P01583(IL1A,↓),P01833(PIGR,↑),P05109(S100A8,↑),P06702(S100A9,↑),P17301(ITGA2,↓),P31151(S100A7,↑),Q6UXB2(CXCL17,↑),Q92747(ARPC1A,↑),Q9NQ38(SPINK5,↑),P04233(CD74,↑)
GO:0042742	defense response to bacterium	4	5/181,2.76%	29/3319,0.87%	3.17	0.028727	0.03287	P03973(SLPI,↑),P05109(S100A8,↑),P06702(S100A9,↑),P31151(S100A7,↑),Q9NQ38(SPINK5,↑)
GO:0044255	cellular lipid metabolic process	3	22/181,12.15%	246/3319,7.41%	1.64	0.029718	0.01945	Q01581(HMGCS1,↓),O00748(CES2,↑),A0A024R7D5(LDLR,↓),Q15067(ACOX1,↑),P40394(ADH7,↑),Q13510(ASAH1,↑),Q8WWM9(CYGB,↓),P51178(PLCD1,↑),P33121(ACSL1,↑),Q9BPW9(DHRS9,↑),Q13085(ACACA,↓),O00622(CYR61,↓),O60218(AKR1B10,↑),O95864(FADS2,↓),P00352(ALDH1A1,↑),P01024(C3,↑),P04066(FUCA1,↑),P37268(FDFT1,↓),Q7L5L3(GDPD3,↑),Q8N335(GPD1L,↑),Q8N3Y7(SDR16C5,↑),P04233(CD74,↑)
GO:0098742	cell-cell adhesion via plasma-membrane adhesion molecules	4	5/181,2.76%	30/3319,0.90%	3.07	0.032157	0.03906	P06731(CEACAM5,↑),P18510(IL1RN,↑),P32926(DSG3,↑),O14493(CLDN4,↑),P40199(CEACAM6,↑)
GO:0031960	response to corticosteroid	5	6/181,3.31%	41/3319,1.24%	2.67	0.032337	0.0418	A0A024R3T8(PARP1,↓),P18510(IL1RN,↑),P11684(SCGB1A1,↑),P27338(MAOB,↑),P27708(CAD,↓),P00966(ASS1,↑)
GO:0003254	regulation of membrane depolarization	3	3/181,1.66%	11/3319,0.33%	5.03	0.032471	-	A0A024R3T8(PARP1,↓),Q13642(FHL1,↓),Q8N335(GPD1L,↑)
GO:0014075	response to amine	5	3/181,1.66%	11/3319,0.33%	5.03	0.032471	-	P27708(CAD,↓),P00966(ASS1,↑),P17301(ITGA2,↓)
GO:0002920	regulation of humoral immune response	4	3/181,1.66%	11/3319,0.33%	5.03	0.032471	-	P00751(CFB,↑),P01024(C3,↑),Q9NQ38(SPINK5,↑)
GO:1900046	regulation of hemostasis	2	3/181,1.66%	11/3319,0.33%	5.03	0.032471	-	P05120(SERPINB2,↑),P06702(S100A9,↑),P13726(F3,↓)
GO:0030193	regulation of blood coagulation	3	3/181,1.66%	11/3319,0.33%	5.03	0.032471	-	P05120(SERPINB2,↑),P06702(S100A9,↑),P13726(F3,↓)
GO:0051239	regulation of multicellular organismal process	2	38/181,20.99%	498/3319,15.00%	1.40	0.03384	0.02932	A0A024R3T8(PARP1,↓),P18510(IL1RN,↑),A0A024R7D5(LDLR,↓),P10253(GAA,↑),P46821(MAP1B,↓),P09668(CTSH,↑),Q96SN8(CDK5RAP2,↑),A0A0A6YYF2(LAMA3,↓),O43251(RBFOX2,↑),P08133(ANXA6,↓),Q12805(EFEMP1,↓),P11684(SCGB1A1,↑),Q16610(ECM1,↑),P50281(MMP14,↓),P19971(TYMP,↑),O00622(CYR61,↓),P14317(HCLS1,↓),P35080(PFN2,↓),Q9UN36(NDRG2,↑),P57730(CARD18,↑),O00204(SULT2B1,↑),P01024(C3,↑),P01583(IL1A,↓),P04792(HSPB1,↑),P051…
GO:0048819	regulation of hair follicle maturation	5	2/181,1.10%	4/3319,0.12%	9.17	0.034763	-	Q9BQL6(FERMT1,↓),Q9NQ38(SPINK5,↑)
GO:0050926	regulation of positive chemotaxis	4	2/181,1.10%	4/3319,0.12%	9.17	0.034763	-	P13726(F3,↓),P17301(ITGA2,↓)
GO:0032119	sequestering of zinc ion	4	2/181,1.10%	4/3319,0.12%	9.17	0.034763	-	P05109(S100A8,↑),P06702(S100A9,↑)
GO:0031268	pseudopodium organization	5	2/181,1.10%	4/3319,0.12%	9.17	0.034763	-	P0DJJ0(SRGAP2C,↓),P57735(RAB25,↑)
GO:0034201	response to oleic acid	5	2/181,1.10%	4/3319,0.12%	9.17	0.034763	-	P33121(ACSL1,↑),P00966(ASS1,↑)
GO:0044848	biological phase	1	2/181,1.10%	4/3319,0.12%	9.17	0.034763	-	Q9BQL6(FERMT1,↓),Q9NQ38(SPINK5,↑)
GO:0000050	urea cycle	4	2/181,1.10%	4/3319,0.12%	9.17	0.034763	-	P27708(CAD,↓),P00966(ASS1,↑)
GO:1905907	negative regulation of amyloid fibril formation	5	2/181,1.10%	4/3319,0.12%	9.17	0.034763	-	A0A024R7D5(LDLR,↓),P02511(CRYAB,↑)
GO:0090207	regulation of triglyceride metabolic process	4	2/181,1.10%	4/3319,0.12%	9.17	0.034763	-	A0A024R7D5(LDLR,↓),P01024(C3,↑)
GO:0044851	hair cycle phase	2	2/181,1.10%	4/3319,0.12%	9.17	0.034763	-	Q9BQL6(FERMT1,↓),Q9NQ38(SPINK5,↑)
GO:0051969	regulation of transmission of nerve impulse	3	2/181,1.10%	4/3319,0.12%	9.17	0.034763	-	P19971(TYMP,↑),P17301(ITGA2,↓)
GO:0071941	nitrogen cycle metabolic process	3	2/181,1.10%	4/3319,0.12%	9.17	0.034763	-	P27708(CAD,↓),P00966(ASS1,↑)
GO:0019627	urea metabolic process	3	2/181,1.10%	4/3319,0.12%	9.17	0.034763	-	P27708(CAD,↓),P00966(ASS1,↑)
GO:1905906	regulation of amyloid fibril formation	5	2/181,1.10%	4/3319,0.12%	9.17	0.034763	-	A0A024R7D5(LDLR,↓),P02511(CRYAB,↑)
GO:0050927	positive regulation of positive chemotaxis	4	2/181,1.10%	4/3319,0.12%	9.17	0.034763	-	P13726(F3,↓),P17301(ITGA2,↓)
GO:2000404	regulation of T cell migration	5	2/181,1.10%	4/3319,0.12%	9.17	0.034763	-	Q16610(ECM1,↑),P31151(S100A7,↑)
GO:0009064	glutamine family amino acid metabolic process	5	5/181,2.76%	31/3319,0.93%	2.97	0.035833	0.04594	P27708(CAD,↓),O43175(PHGDH,↓),P00966(ASS1,↑),P08243(ASNS,↓),P17812(CTPS1,↓)
GO:1901342	regulation of vasculature development	4	7/181,3.87%	54/3319,1.63%	2.37	0.036174	0.05102	P09668(CTSH,↑),Q16610(ECM1,↑),P01024(C3,↑),P01583(IL1A,↓),P04792(HSPB1,↑),P13726(F3,↓),Q9NQ38(SPINK5,↑)
GO:0001704	formation of primary germ layer	3	4/181,2.21%	21/3319,0.63%	3.51	0.037325	0.04544	Q13751(LAMB3,↓),P50281(MMP14,↓),P07942(LAMB1,↓),P17301(ITGA2,↓)
GO:0001706	endoderm formation	4	3/181,1.66%	12/3319,0.36%	4.61	0.039083	-	Q13751(LAMB3,↓),P50281(MMP14,↓),P07942(LAMB1,↓)
GO:0050766	positive regulation of phagocytosis	4	3/181,1.66%	12/3319,0.36%	4.61	0.039083	-	P01024(C3,↑),P17301(ITGA2,↓),Q9NX58(LYAR,↓)
GO:0008299	isoprenoid biosynthetic process	4	3/181,1.66%	12/3319,0.36%	4.61	0.039083	-	Q01581(HMGCS1,↓),Q9BPW9(DHRS9,↑),P37268(FDFT1,↓)
GO:0035987	endodermal cell differentiation	4	3/181,1.66%	12/3319,0.36%	4.61	0.039083	-	Q13751(LAMB3,↓),P50281(MMP14,↓),P07942(LAMB1,↓)
GO:0008284	positive regulation of cell proliferation	2	16/181,8.84%	170/3319,5.12%	1.73	0.039401	0.02991	P31146(CORO1A,↓),P24821(TNC,↑),P09668(CTSH,↑),Q16610(ECM1,↑),P22735(TGM1,↑),O00622(CYR61,↓),P14317(HCLS1,↓),P07942(LAMB1,↓),P13726(F3,↓),P17301(ITGA2,↓),P29508(SERPINB3,↑),P40199(CEACAM6,↑),P46087(NOP2,↓),P57735(RAB25,↑),Q6ZVX7(NCCRP1,↑),P04233(CD74,↑)
GO:0001667	ameboidal-type cell migration	4	9/181,4.97%	76/3319,2.29%	2.17	0.040222	0.04184	P09668(CTSH,↑),P49023(PXN,↓),Q8WWM9(CYGB,↓),P35080(PFN2,↓),P04792(HSPB1,↑),P09758(TACSTD2,↑),P17301(ITGA2,↓),P57735(RAB25,↑),Q9BQL6(FERMT1,↓)
GO:1902903	regulation of supramolecular fiber organization	4	12/181,6.63%	117/3319,3.53%	1.88	0.04062	0.03086	P31146(CORO1A,↓),A0A024R7D5(LDLR,↓),Q96SN8(CDK5RAP2,↑),P49023(PXN,↓),P14317(HCLS1,↓),P16949(STMN1,↓),P35080(PFN2,↓),P02511(CRYAB,↑),O15020(SPTBN2,↑),O15195(VILL,↑),P09758(TACSTD2,↑),Q92747(ARPC1A,↑)
GO:0046890	regulation of lipid biosynthetic process	4	6/181,3.31%	44/3319,1.33%	2.49	0.042164	0.06085	Q01581(HMGCS1,↓),A0A024R7D5(LDLR,↓),Q13085(ACACA,↓),O00622(CYR61,↓),P01024(C3,↑),P37268(FDFT1,↓)
GO:0072359	circulatory system development	4	17/181,9.39%	183/3319,5.51%	1.70	0.045772	0.02859	P10253(GAA,↑),Q86V48(LUZP1,↓),P09668(CTSH,↑),Q16610(ECM1,↑),P51178(PLCD1,↑),P50281(MMP14,↓),P19971(TYMP,↑),O00622(CYR61,↓),P27708(CAD,↓),P01024(C3,↑),P01583(IL1A,↓),P04792(HSPB1,↑),P13726(F3,↓),P31151(S100A7,↑),O76041(NEBL,↑),Q6UXB2(CXCL17,↑),Q9NQ38(SPINK5,↑)
GO:0001894	tissue homeostasis	3	6/181,3.31%	45/3319,1.36%	2.43	0.045816	0.06824	P31146(CORO1A,↓),P09668(CTSH,↑),Q99102(MUC4,↑),Q13085(ACACA,↓),P01833(PIGR,↑),P04792(HSPB1,↑)
GO:1900027	regulation of ruffle assembly	5	3/181,1.66%	13/3319,0.39%	4.26	0.046322	-	Q8TE68(EPS8L1,↑),P35080(PFN2,↓),P09758(TACSTD2,↑)
GO:0009226	nucleotide-sugar biosynthetic process	5	3/181,1.66%	13/3319,0.39%	4.26	0.046322	-	O60547(GMDS,↑),O60701(UGDH,↓),Q16222(UAP1,↓)
GO:0010043	response to zinc ion	5	3/181,1.66%	13/3319,0.39%	4.26	0.046322	-	A0A024R3T8(PARP1,↓),P00966(ASS1,↑),P05109(S100A8,↑)
GO:0061844	antimicrobial humoral immune response mediated by antimicrobial peptide	4	3/181,1.66%	13/3319,0.39%	4.26	0.046322	-	P06702(S100A9,↑),P31151(S100A7,↑),Q9NQ38(SPINK5,↑)
GO:0050818	regulation of coagulation	3	3/181,1.66%	13/3319,0.39%	4.26	0.046322	-	P05120(SERPINB2,↑),P06702(S100A9,↑),P13726(F3,↓)
GO:0042108	positive regulation of cytokine biosynthetic process	4	2/181,1.10%	5/3319,0.15%	7.33	0.047037	-	P01583(IL1A,↓),P04792(HSPB1,↑)
GO:1902624	positive regulation of neutrophil migration	4	2/181,1.10%	5/3319,0.15%	7.33	0.047037	-	P01583(IL1A,↓),P04233(CD74,↑)
GO:1902166	negative regulation of intrinsic apoptotic signaling pathway in response to DNA damage by p53 class mediator	5	2/181,1.10%	5/3319,0.15%	7.33	0.047037	-	P15941(MUC1,↑),P04233(CD74,↑)
GO:1902622	regulation of neutrophil migration	4	2/181,1.10%	5/3319,0.15%	7.33	0.047037	-	P01583(IL1A,↓),P04233(CD74,↑)
GO:1905523	positive regulation of macrophage migration	4	2/181,1.10%	5/3319,0.15%	7.33	0.047037	-	P50281(MMP14,↓),Q6UXB2(CXCL17,↑)
GO:0061436	establishment of skin barrier	5	2/181,1.10%	5/3319,0.15%	7.33	0.047037	-	O14493(CLDN4,↑),P16949(STMN1,↓)
GO:0048569	post-embryonic animal organ development	4	2/181,1.10%	5/3319,0.15%	7.33	0.047037	-	Q12805(EFEMP1,↓),P05114(HMGN1,↓)
GO:0034114	regulation of heterotypic cell-cell adhesion	4	2/181,1.10%	5/3319,0.15%	7.33	0.047037	-	P18510(IL1RN,↑),P40199(CEACAM6,↑)
GO:0090026	positive regulation of monocyte chemotaxis	5	2/181,1.10%	5/3319,0.15%	7.33	0.047037	-	P31151(S100A7,↑),Q6UXB2(CXCL17,↑)
GO:0001659	temperature homeostasis	3	2/181,1.10%	5/3319,0.15%	7.33	0.047037	-	P18510(IL1RN,↑),P01583(IL1A,↓)
GO:0000052	citrulline metabolic process	5	2/181,1.10%	5/3319,0.15%	7.33	0.047037	-	P27708(CAD,↓),P00966(ASS1,↑)
GO:0002828	regulation of type 2 immune response	4	2/181,1.10%	5/3319,0.15%	7.33	0.047037	-	Q16610(ECM1,↑),P04233(CD74,↑)
GO:0042092	type 2 immune response	3	2/181,1.10%	5/3319,0.15%	7.33	0.047037	-	Q16610(ECM1,↑),P04233(CD74,↑)
GO:0034310	primary alcohol catabolic process	5	2/181,1.10%	5/3319,0.15%	7.33	0.047037	-	P40394(ADH7,↑),O60218(AKR1B10,↑)
GO:1903317	regulation of protein maturation	5	4/181,2.21%	23/3319,0.69%	3.20	0.047822	0.06646	P00751(CFB,↑),P50281(MMP14,↓),P57730(CARD18,↑),P01024(C3,↑)
GO:1901659	glycosyl compound biosynthetic process	5	4/181,2.21%	23/3319,0.69%	3.20	0.047822	0.06646	P21589(NT5E,↓),P19971(TYMP,↑),P27708(CAD,↓),P17812(CTPS1,↓)
GO:0009163	nucleoside biosynthetic process	5	4/181,2.21%	23/3319,0.69%	3.20	0.047822	0.06646	P21589(NT5E,↓),P19971(TYMP,↑),P27708(CAD,↓),P17812(CTPS1,↓)
GO:1901605	alpha-amino acid metabolic process	4	9/181,4.97%	81/3319,2.44%	2.04	0.049011	0.06366	Q9Y617(PSAT1,↓),B4DY32(↓),P27708(CAD,↓),O43175(PHGDH,↓),P00966(ASS1,↑),P08243(ASNS,↓),P12277(CKB,↑),P17812(CTPS1,↓),Q9NRN7(AASDHPPT,↓)
GO:0042127	regulation of cell proliferation	2	25/181,13.81%	306/3319,9.22%	1.50	0.049255	0.03977	P31146(CORO1A,↓),P24821(TNC,↑),P09668(CTSH,↑),O43251(RBFOX2,↑),P11684(SCGB1A1,↑),Q16610(ECM1,↑),P22735(TGM1,↑),P51178(PLCD1,↑),O00622(CYR61,↓),P14317(HCLS1,↓),Q9UN36(NDRG2,↑),P07942(LAMB1,↓),O00204(SULT2B1,↑),P01583(IL1A,↓),P05114(HMGN1,↓),P09758(TACSTD2,↑),P13726(F3,↓),P17301(ITGA2,↓),P29508(SERPINB3,↑),P40199(CEACAM6,↑),P46087(NOP2,↓),P57735(RAB25,↑),Q9BQL6(FERMT1,↓),Q6ZVX7(NCCRP1,↑),P04233(CD7…
