# Supplementary material for: Protein profile of well-differentiated versus un-differentiated human bronchial/tracheal epithelial cells
Source: Heliyon. 2020 Jun 23;6(6):e04243. doi: 10.1016/j.heliyon.2020.e04243 (PMC7322050; doi:10.1016/j.heliyon.2020.e04243)
Supplement: Table_S2 — Differential proteins enriched KEGG pathways in detail. [file mmc2.xlsx]

## Sheet: enriched pathway
KEGGClassA	KEGGClassB	PathwayID	Pathway	DIFSET	EntireSET	EnrichmentFactor	PValue(FISHER)	PValue(CHISQ)	ProteinList(DIFSet)	URL
Genetic Information Processing	Replication and repair	03030	DNA replication	5/93,5.38%	16/1908,0.84%	6.40	0.0022	-	P39748(FEN1,↓),P49736(MCM2,↓),P33992(MCM5,↓),Q14566(MCM6,↓),P33993(MCM7,↓)	http://www.kegg.jp/kegg-bin/show_pathway?map03030/K04799%09,blue/K02540%09,blue/K02209%09,blue/K02542%09,blue/K02210%09,blue
Metabolism	Metabolism of cofactors and vitamins	00830	Retinol metabolism	4/93,4.30%	9/1908,0.47%	9.15	0.0023	-	P40394(ADH7,↑),Q9BPW9(DHRS9,↑),Q8N3Y7(SDR16C5,↑),P00352(ALDH1A1,↑)	http://www.kegg.jp/kegg-bin/show_pathway?map00830/K13951%09,red/K11149%09,red/K15734%09,red/K07249%09,red
Organismal Systems	Immune system	04610	Complement and coagulation cascades	4/93,4.30%	10/1908,0.52%	8.27	0.0031	-	P13726(F3,↓),P05120(SERPINB2,↑),P00751(CFB,↑),P01024(C3,↑)	http://www.kegg.jp/kegg-bin/show_pathway?map04610/K03901%09,blue/K19821%09,red/K01335%09,red/K03990%09,red
Environmental Information Processing	Signaling molecules and interaction	04060	Cytokine-cytokine receptor interaction	3/93,3.23%	8/1908,0.42%	7.69	0.0122	-	Q6UXB2(CXCL17,↑),P01583(IL1A,↓),P18510(IL1RN,↑)	http://www.kegg.jp/kegg-bin/show_pathway?map04060/K22627%09,red/K04383%09,blue/K05481%09,red
Environmental Information Processing	Signaling molecules and interaction	04512	ECM-receptor interaction	4/93,4.30%	21/1908,1.10%	3.91	0.0261	0.0254	P07942(LAMB1,↓),Q13751(LAMB3,↓),P24821(TNC,↑),P17301(ITGA2,↓)	http://www.kegg.jp/kegg-bin/show_pathway?map04512/K05636%09,blue/K06244%09,blue/K06252%09,red/K06481%09,blue
Metabolism	Lipid metabolism	00592	alpha-Linolenic acid metabolism	2/93,2.15%	4/1908,0.21%	10.24	0.0284	-	O95864(FADS2,↓),Q15067(ACOX1,↑)	http://www.kegg.jp/kegg-bin/show_pathway?map00592/K10226%09,blue/K00232%09,red
Human Diseases	Infectious diseases	05146	Amoebiasis	5/93,5.38%	33/1908,1.73%	3.11	0.0290	0.0334	P04792(HSPB1,↑),P07942(LAMB1,↓),Q13751(LAMB3,↓),P29508(SERPINB3,↑),Q9UIV8(SERPINB13,↑)	http://www.kegg.jp/kegg-bin/show_pathway?map05146/K04455%09,red/K05636%09,blue/K06244%09,blue/K13963%09,red/K13963%09,red
Metabolism	Amino acid metabolism	00350	Tyrosine metabolism	3/93,3.23%	12/1908,0.63%	5.13	0.0295	-	P27338(MAOB,↑),P30838(ALDH3A1,↑),P40394(ADH7,↑)	http://www.kegg.jp/kegg-bin/show_pathway?map00350/K00274%09,red/K00129%09,red/K13951%09,red
Organismal Systems	Immune system	04657	IL-17 signaling pathway	4/93,4.30%	22/1908,1.15%	3.74	0.0298	0.0317	P31151(S100A7,↑),P05109(S100A8,↑),P06702(S100A9,↑),P80188(LCN2,↑)	http://www.kegg.jp/kegg-bin/show_pathway?map04657/K21126%09,red/K21127%09,red/K21128%09,red/K21129%09,red
Cellular Processes	Cell growth and death	04110	Cell cycle	5/93,5.38%	34/1908,1.78%	3.02	0.0320	0.0390	Q14683(SMC1A,↓),P49736(MCM2,↓),P33992(MCM5,↓),Q14566(MCM6,↓),P33993(MCM7,↓)	http://www.kegg.jp/kegg-bin/show_pathway?map04110/K06636%09,blue/K02540%09,blue/K02209%09,blue/K02542%09,blue/K02210%09,blue
Metabolism	Xenobiotics biodegradation and metabolism	00982	Drug metabolism - cytochrome P450	3/93,3.23%	13/1908,0.68%	4.75	0.0351	-	P40394(ADH7,↑),P30838(ALDH3A1,↑),P27338(MAOB,↑)	http://www.kegg.jp/kegg-bin/show_pathway?map00982/K13951%09,red/K00129%09,red/K00274%09,red
Metabolism	Amino acid metabolism	00260	Glycine, serine and threonine metabolism	3/93,3.23%	13/1908,0.68%	4.75	0.0351	-	O43175(PHGDH,↓),Q9Y617(PSAT1,↓),P27338(MAOB,↑)	http://www.kegg.jp/kegg-bin/show_pathway?map00260/K00058%09,blue/K00831%09,blue/K00274%09,red
Metabolism	Lipid metabolism	00061	Fatty acid biosynthesis	2/93,2.15%	5/1908,0.26%	8.27	0.0385	-	Q13085(ACACA,↓),P33121(ACSL1,↑)	http://www.kegg.jp/kegg-bin/show_pathway?map00061/K11262%09,blue/K01897%09,red
Human Diseases	Infectious diseases	05150	Staphylococcus aureus infection	2/93,2.15%	5/1908,0.26%	8.27	0.0385	-	P01024(C3,↑),P00751(CFB,↑)	http://www.kegg.jp/kegg-bin/show_pathway?map05150/K03990%09,red/K01335%09,red
Human Diseases	Cancers	05204	Chemical carcinogenesis	3/93,3.23%	14/1908,0.73%	4.42	0.0412	-	P07099(EPHX1,↑),P30838(ALDH3A1,↑),P40394(ADH7,↑)	http://www.kegg.jp/kegg-bin/show_pathway?map05204/K01253%09,red/K00129%09,red/K13951%09,red

## Sheet: unenriched pathway
KEGGClassA	KEGGClassB	PathwayID	Pathway	DIFSET	EntireSET	EnrichmentFactor	PValue(FISHER)	PValue(CHISQ)	ProteinList(DIFSet)	URL
Metabolism	Amino acid metabolism	00250	Alanine, aspartate and glutamate metabolism	3/93,3.23%	16/1908,0.84%	3.85	0.0549	-	P08243(ASNS,↓),P00966(ASS1,↑),P27708(CAD,↓)	http://www.kegg.jp/kegg-bin/show_pathway?map00250/K01953%09,blue/K01940%09,red/K11540%09,blue
Metabolism	Amino acid metabolism	00360	Phenylalanine metabolism	2/93,2.15%	7/1908,0.37%	5.81	0.0622	-	P27338(MAOB,↑),P30838(ALDH3A1,↑)	http://www.kegg.jp/kegg-bin/show_pathway?map00360/K00274%09,red/K00129%09,red
Metabolism	Xenobiotics biodegradation and metabolism	00980	Metabolism of xenobiotics by cytochrome P450	3/93,3.23%	17/1908,0.89%	3.63	0.0625	-	P07099(EPHX1,↑),P30838(ALDH3A1,↑),P40394(ADH7,↑)	http://www.kegg.jp/kegg-bin/show_pathway?map00980/K01253%09,red/K00129%09,red/K13951%09,red
Metabolism	Nucleotide metabolism	00240	Pyrimidine metabolism	4/93,4.30%	30/1908,1.57%	2.74	0.0698	0.1147	P27708(CAD,↓),P17812(CTPS1,↓),P21589(NT5E,↓),P19971(TYMP,↑)	http://www.kegg.jp/kegg-bin/show_pathway?map00240/K11540%09,blue/K01937%09,blue/K19970%09,blue/K00758%09,red
Genetic Information Processing	Replication and repair	03410	Base excision repair	2/93,2.15%	8/1908,0.42%	5.12	0.0754	-	A0A024R3T8(PARP1,↓),P39748(FEN1,↓)	http://www.kegg.jp/kegg-bin/show_pathway?map03410/K10798%09,blue/K04799%09,blue
Metabolism	Carbohydrate metabolism	00040	Pentose and glucuronate interconversions	2/93,2.15%	8/1908,0.42%	5.12	0.0754	-	O60701(UGDH,↓),O60218(AKR1B10,↑)	http://www.kegg.jp/kegg-bin/show_pathway?map00040/K00012%09,blue/K00011%09,red
Organismal Systems	Endocrine system	03320	PPAR signaling pathway	3/93,3.23%	19/1908,1.00%	3.23	0.0790	0.1324	O95864(FADS2,↓),P33121(ACSL1,↑),Q15067(ACOX1,↑)	http://www.kegg.jp/kegg-bin/show_pathway?map03320/K10226%09,blue/K01897%09,red/K00232%09,red
Organismal Systems	Digestive system	04974	Protein digestion and absorption	2/93,2.15%	9/1908,0.47%	4.57	0.0895	-	Q96QD8(SLC38A2,↓),Q9UMD9(COL17A1,↓)	http://www.kegg.jp/kegg-bin/show_pathway?map04974/K14207%09,blue/K07603%09,blue
Metabolism	Biosynthesis of other secondary metabolites	00254	Aflatoxin biosynthesis	1/93,1.08%	1/1908,0.05%	21.60	0.0908	-	Q13085(ACACA,↓)	http://www.kegg.jp/kegg-bin/show_pathway?map00254/K11262%09,blue
Organismal Systems	Digestive system	04976	Bile secretion	2/93,2.15%	10/1908,0.52%	4.13	0.1042	-	P07099(EPHX1,↑),A0A024R7D5(LDLR,↓)	http://www.kegg.jp/kegg-bin/show_pathway?map04976/K01253%09,red/K12473%09,blue
Metabolism	Amino acid metabolism	00340	Histidine metabolism	2/93,2.15%	10/1908,0.52%	4.13	0.1042	-	P27338(MAOB,↑),P30838(ALDH3A1,↑)	http://www.kegg.jp/kegg-bin/show_pathway?map00340/K00274%09,red/K00129%09,red
Human Diseases	Infectious diseases	05152	Tuberculosis	5/93,5.38%	50/1908,2.62%	2.05	0.1088	0.2068	P04233(CD74,↑),P01583(IL1A,↓),P01024(C3,↑),Q9NZT1(CALML5,↑),P31146(CORO1A,↓)	http://www.kegg.jp/kegg-bin/show_pathway?map05152/K06505%09,red/K04383%09,blue/K03990%09,red/K02183%09,red/K13882%09,blue
Human Diseases	Infectious diseases	05133	Pertussis	3/93,3.23%	24/1908,1.26%	2.56	0.1273	0.2518	Q9NZT1(CALML5,↑),P01024(C3,↑),P01583(IL1A,↓)	http://www.kegg.jp/kegg-bin/show_pathway?map05133/K02183%09,red/K03990%09,red/K04383%09,blue
Organismal Systems	Immune system	04672	Intestinal immune network for IgA production	1/93,1.08%	2/1908,0.10%	10.80	0.1331	-	P01833(PIGR,↑)	http://www.kegg.jp/kegg-bin/show_pathway?map04672/K13073%09,red
Organismal Systems	Immune system	04640	Hematopoietic cell lineage	2/93,2.15%	12/1908,0.63%	3.41	0.1354	-	P01583(IL1A,↓),P17301(ITGA2,↓)	http://www.kegg.jp/kegg-bin/show_pathway?map04640/K04383%09,blue/K06481%09,blue
Metabolism	Lipid metabolism	01040	Biosynthesis of unsaturated fatty acids	2/93,2.15%	12/1908,0.63%	3.41	0.1354	-	O95864(FADS2,↓),Q15067(ACOX1,↑)	http://www.kegg.jp/kegg-bin/show_pathway?map01040/K10226%09,blue/K00232%09,red
Metabolism	Lipid metabolism	00071	Fatty acid degradation	3/93,3.23%	26/1908,1.36%	2.38	0.1491	0.3059	Q15067(ACOX1,↑),P33121(ACSL1,↑),P40394(ADH7,↑)	http://www.kegg.jp/kegg-bin/show_pathway?map00071/K00232%09,red/K01897%09,red/K13951%09,red
Human Diseases	Cancers	05222	Small cell lung cancer	3/93,3.23%	26/1908,1.36%	2.38	0.1491	0.3059	P07942(LAMB1,↓),Q13751(LAMB3,↓),P17301(ITGA2,↓)	http://www.kegg.jp/kegg-bin/show_pathway?map05222/K05636%09,blue/K06244%09,blue/K06481%09,blue
Metabolism	Carbohydrate metabolism	00520	Amino sugar and nucleotide sugar metabolism	3/93,3.23%	27/1908,1.42%	2.27	0.1603	0.3339	Q16222(UAP1,↓),O60701(UGDH,↓),O60547(GMDS,↑)	http://www.kegg.jp/kegg-bin/show_pathway?map00520/K00972%09,blue/K00012%09,blue/K01711%09,red
Human Diseases	Infectious diseases	05140	Leishmaniasis	2/93,2.15%	14/1908,0.73%	2.95	0.1684	-	P01583(IL1A,↓),P01024(C3,↑)	http://www.kegg.jp/kegg-bin/show_pathway?map05140/K04383%09,blue/K03990%09,red
Human Diseases	Substance dependence	05031	Amphetamine addiction	2/93,2.15%	14/1908,0.73%	2.95	0.1684	-	P27338(MAOB,↑),Q9NZT1(CALML5,↑)	http://www.kegg.jp/kegg-bin/show_pathway?map05031/K00274%09,red/K02183%09,red
Human Diseases	Endocrine and metabolic diseases	04933	AGE-RAGE signaling pathway in diabetic complications	3/93,3.23%	28/1908,1.47%	2.20	0.1719	0.3624	P51178(PLCD1,↑),P01583(IL1A,↓),P13726(F3,↓)	http://www.kegg.jp/kegg-bin/show_pathway?map04933/K05857%09,red/K04383%09,blue/K03901%09,blue
Human Diseases	Immune diseases	05332	Graft-versus-host disease	1/93,1.08%	3/1908,0.16%	6.75	0.1735	-	P01583(IL1A,↓)	http://www.kegg.jp/kegg-bin/show_pathway?map05332/K04383%09,blue
Metabolism	Metabolism of cofactors and vitamins	00750	Vitamin B6 metabolism	1/93,1.08%	3/1908,0.16%	6.75	0.1735	-	Q9Y617(PSAT1,↓)	http://www.kegg.jp/kegg-bin/show_pathway?map00750/K00831%09,blue
Metabolism	Carbohydrate metabolism	00052	Galactose metabolism	2/93,2.15%	15/1908,0.79%	2.72	0.1854	-	O60218(AKR1B10,↑),P10253(GAA,↑)	http://www.kegg.jp/kegg-bin/show_pathway?map00052/K00011%09,red/K12316%09,red
Organismal Systems	Nervous system	04727	GABAergic synapse	2/93,2.15%	15/1908,0.79%	2.72	0.1854	-	Q9H2H9(SLC38A1,↓),Q96QD8(SLC38A2,↓)	http://www.kegg.jp/kegg-bin/show_pathway?map04727/K14990%09,blue/K14207%09,blue
Organismal Systems	Endocrine system	04924	Renin secretion	2/93,2.15%	16/1908,0.84%	2.56	0.2026	-	Q14CN2(CLCA4,↑),Q9NZT1(CALML5,↑)	http://www.kegg.jp/kegg-bin/show_pathway?map04924/K05030%09,red/K02183%09,red
Organismal Systems	Endocrine system	04925	Aldosterone synthesis and secretion	2/93,2.15%	16/1908,0.84%	2.56	0.2026	-	Q9NZT1(CALML5,↑),A0A024R7D5(LDLR,↓)	http://www.kegg.jp/kegg-bin/show_pathway?map04925/K02183%09,red/K12473%09,blue
Human Diseases	Endocrine and metabolic diseases	04940	Type I diabetes mellitus	1/93,1.08%	4/1908,0.21%	5.14	0.2120	-	P01583(IL1A,↓)	http://www.kegg.jp/kegg-bin/show_pathway?map04940/K04383%09,blue
Organismal Systems	Endocrine system	04913	Ovarian Steroidogenesis	1/93,1.08%	4/1908,0.21%	5.14	0.2120	-	A0A024R7D5(LDLR,↓)	http://www.kegg.jp/kegg-bin/show_pathway?map04913/K12473%09,blue
Genetic Information Processing	Folding, sorting and degradation	04122	Sulfur relay system	1/93,1.08%	4/1908,0.21%	5.14	0.2120	-	Q16762(TST,↑)	http://www.kegg.jp/kegg-bin/show_pathway?map04122/K01011%09,red
Organismal Systems	Sensory system	04744	Phototransduction	1/93,1.08%	4/1908,0.21%	5.14	0.2120	-	Q9NZT1(CALML5,↑)	http://www.kegg.jp/kegg-bin/show_pathway?map04744/K02183%09,red
Human Diseases	Infectious diseases	05145	Toxoplasmosis	3/93,3.23%	33/1908,1.73%	1.87	0.2327	0.5089	P07942(LAMB1,↓),Q13751(LAMB3,↓),A0A024R7D5(LDLR,↓)	http://www.kegg.jp/kegg-bin/show_pathway?map05145/K05636%09,blue/K06244%09,blue/K12473%09,blue
Human Diseases	Immune diseases	05322	Systemic lupus erythematosus	2/93,2.15%	19/1908,1.00%	2.15	0.2550	-	Q99878(HIST1H2AJ,↑),P01024(C3,↑)	http://www.kegg.jp/kegg-bin/show_pathway?map05322/K11251%09,red/K03990%09,red
Environmental Information Processing	Signal transduction	04370	VEGF signaling pathway	2/93,2.15%	20/1908,1.05%	2.05	0.2726	0.6268	P49023(PXN,↓),P04792(HSPB1,↑)	http://www.kegg.jp/kegg-bin/show_pathway?map04370/K05760%09,blue/K04455%09,red
Metabolism	Carbohydrate metabolism	00051	Fructose and mannose metabolism	2/93,2.15%	20/1908,1.05%	2.05	0.2726	0.6268	O60547(GMDS,↑),O60218(AKR1B10,↑)	http://www.kegg.jp/kegg-bin/show_pathway?map00051/K01711%09,red/K00011%09,red
Metabolism	Carbohydrate metabolism	00053	Ascorbate and aldarate metabolism	1/93,1.08%	6/1908,0.31%	3.48	0.2837	-	O60701(UGDH,↓)	http://www.kegg.jp/kegg-bin/show_pathway?map00053/K00012%09,blue
Genetic Information Processing	Replication and repair	03450	Non-homologous end-joining	1/93,1.08%	6/1908,0.31%	3.48	0.2837	-	P39748(FEN1,↓)	http://www.kegg.jp/kegg-bin/show_pathway?map03450/K04799%09,blue
Metabolism	Metabolism of cofactors and vitamins	00770	Pantothenate and CoA biosynthesis	1/93,1.08%	6/1908,0.31%	3.48	0.2837	-	Q9NRN7(AASDHPPT,↓)	http://www.kegg.jp/kegg-bin/show_pathway?map00770/K06133%09,blue
Cellular Processes	Cell motility	04810	Regulation of actin cytoskeleton	6/93,6.45%	79/1908,4.14%	1.56	0.2849	0.4146	P17301(ITGA2,↓),Q92888(ARHGEF1,↓),O60879(DIAPH2,↑),Q92747(ARPC1A,↑),P35080(PFN2,↓),P49023(PXN,↓)	http://www.kegg.jp/kegg-bin/show_pathway?map04810/K06481%09,blue/K12330%09,blue/K05741%09,red/K05757%09,red/K05759%09,blue/K05760%09,blue
Human Diseases	Infectious diseases	05168	Herpes simplex infection	4/93,4.30%	48/1908,2.52%	1.71	0.3015	0.4697	P01024(C3,↑),Q96SB4(SRPK1,↓),P05114(HMGN1,↓),P04233(CD74,↑)	http://www.kegg.jp/kegg-bin/show_pathway?map05168/K03990%09,red/K15409%09,blue/K11299%09,blue/K06505%09,red
Organismal Systems	Nervous system	04724	Glutamatergic synapse	2/93,2.15%	22/1908,1.15%	1.87	0.3077	0.7076	Q9H2H9(SLC38A1,↓),Q96QD8(SLC38A2,↓)	http://www.kegg.jp/kegg-bin/show_pathway?map04724/K14990%09,blue/K14207%09,blue
Environmental Information Processing	Signal transduction	04070	Phosphatidylinositol signaling system	2/93,2.15%	22/1908,1.15%	1.87	0.3077	0.7076	P51178(PLCD1,↑),Q9NZT1(CALML5,↑)	http://www.kegg.jp/kegg-bin/show_pathway?map04070/K05857%09,red/K02183%09,red
Metabolism	Lipid metabolism	00072	Synthesis and degradation of ketone bodies	1/93,1.08%	7/1908,0.37%	2.92	0.3171	-	Q01581(HMGCS1,↓)	http://www.kegg.jp/kegg-bin/show_pathway?map00072/K01641%09,blue
Metabolism	Energy metabolism	00920	Sulfur metabolism	1/93,1.08%	7/1908,0.37%	2.92	0.3171	-	Q16762(TST,↑)	http://www.kegg.jp/kegg-bin/show_pathway?map00920/K01011%09,red
Metabolism	Amino acid metabolism	00330	Arginine and proline metabolism	2/93,2.15%	24/1908,1.26%	1.71	0.3425	0.7845	P12277(CKB,↑),P27338(MAOB,↑)	http://www.kegg.jp/kegg-bin/show_pathway?map00330/K00933%09,red/K00274%09,red
Organismal Systems	Sensory system	04740	Olfactory transduction	1/93,1.08%	8/1908,0.42%	2.57	0.3490	-	Q9NZT1(CALML5,↑)	http://www.kegg.jp/kegg-bin/show_pathway?map04740/K02183%09,red
Metabolism	Metabolism of cofactors and vitamins	00790	Folate biosynthesis	1/93,1.08%	8/1908,0.42%	2.57	0.3490	-	O60218(AKR1B10,↑)	http://www.kegg.jp/kegg-bin/show_pathway?map00790/K00011%09,red
Metabolism	Glycan biosynthesis and metabolism	00511	Other glycan degradation	1/93,1.08%	8/1908,0.42%	2.57	0.3490	-	P04066(FUCA1,↑)	http://www.kegg.jp/kegg-bin/show_pathway?map00511/K01206%09,red
Metabolism	Xenobiotics biodegradation and metabolism	00983	Drug metabolism - other enzymes	2/93,2.15%	25/1908,1.31%	1.64	0.3598	0.8215	O00748(CES2,↑),P19971(TYMP,↑)	http://www.kegg.jp/kegg-bin/show_pathway?map00983/K03927%09,red/K00758%09,red
Metabolism	Amino acid metabolism	00220	Arginine biosynthesis	1/93,1.08%	9/1908,0.47%	2.30	0.3794	-	P00966(ASS1,↑)	http://www.kegg.jp/kegg-bin/show_pathway?map00220/K01940%09,red
Metabolism	Lipid metabolism	00565	Ether lipid metabolism	1/93,1.08%	9/1908,0.47%	2.30	0.3794	-	Q7L5L3(GDPD3,↑)	http://www.kegg.jp/kegg-bin/show_pathway?map00565/K22387%09,red
Organismal Systems	Endocrine system	04927	Cortisol synthesis and secretion	1/93,1.08%	9/1908,0.47%	2.30	0.3794	-	A0A024R7D5(LDLR,↓)	http://www.kegg.jp/kegg-bin/show_pathway?map04927/K12473%09,blue
Cellular Processes	Cellular community - eukaryotes	04510	Focal adhesion	5/93,5.38%	68/1908,3.56%	1.51	0.3857	0.5306	P07942(LAMB1,↓),Q13751(LAMB3,↓),P24821(TNC,↑),P17301(ITGA2,↓),P49023(PXN,↓)	http://www.kegg.jp/kegg-bin/show_pathway?map04510/K05636%09,blue/K06244%09,blue/K06252%09,red/K06481%09,blue/K05760%09,blue
Organismal Systems	Endocrine system	04928	Parathyroid hormone synthesis, secretion and action	2/93,2.15%	27/1908,1.42%	1.51	0.3937	0.8924	Q92888(ARHGEF1,↓),P50281(MMP14,↓)	http://www.kegg.jp/kegg-bin/show_pathway?map04928/K12330%09,blue/K07763%09,blue
Organismal Systems	Endocrine system	04912	GnRH signaling pathway	2/93,2.15%	27/1908,1.42%	1.51	0.3937	0.8924	Q9NZT1(CALML5,↑),P50281(MMP14,↓)	http://www.kegg.jp/kegg-bin/show_pathway?map04912/K02183%09,red/K07763%09,blue
Metabolism	Metabolism of cofactors and vitamins	00760	Nicotinate and nicotinamide metabolism	1/93,1.08%	10/1908,0.52%	2.08	0.4084	-	P21589(NT5E,↓)	http://www.kegg.jp/kegg-bin/show_pathway?map00760/K19970%09,blue
Human Diseases	Immune diseases	05321	Inflammatiory bowel disease (IBD)	1/93,1.08%	10/1908,0.52%	2.08	0.4084	-	P01583(IL1A,↓)	http://www.kegg.jp/kegg-bin/show_pathway?map05321/K04383%09,blue
Human Diseases	Infectious diseases	05130	Pathogenic Escherichia coli infection	3/93,3.23%	35/1908,1.83%	1.77	0.4191	0.5680	Q13509(TUBB3,↓),Q92747(ARPC1A,↑),P14317(HCLS1,↓)	http://www.kegg.jp/kegg-bin/show_pathway?map05130/K07375%09,blue/K05757%09,red/K06106%09,blue
Metabolism	Lipid metabolism	00140	Steroid hormone biosynthesis	1/93,1.08%	11/1908,0.58%	1.86	0.4360	-	O00204(SULT2B1,↑)	http://www.kegg.jp/kegg-bin/show_pathway?map00140/K01015%09,red
Human Diseases	Substance dependence	05030	Cocaine addiction	1/93,1.08%	11/1908,0.58%	1.86	0.4360	-	P27338(MAOB,↑)	http://www.kegg.jp/kegg-bin/show_pathway?map05030/K00274%09,red
Metabolism	Metabolism of terpenoids and polyketides	00900	Terpenoid backbone biosynthesis	1/93,1.08%	11/1908,0.58%	1.86	0.4360	-	Q01581(HMGCS1,↓)	http://www.kegg.jp/kegg-bin/show_pathway?map00900/K01641%09,blue
Human Diseases	Infectious diseases	05131	Shigellosis	3/93,3.23%	39/1908,2.04%	1.58	0.4423	0.6848	Q92747(ARPC1A,↑),P14317(HCLS1,↓),P35080(PFN2,↓)	http://www.kegg.jp/kegg-bin/show_pathway?map05131/K05757%09,red/K06106%09,blue/K05759%09,blue
Metabolism	Lipid metabolism	00600	Sphingolipid metabolism	1/93,1.08%	12/1908,0.63%	1.71	0.4624	-	Q13510(ASAH1,↑)	http://www.kegg.jp/kegg-bin/show_pathway?map00600/K12348%09,red
Metabolism	Lipid metabolism	00100	Steroid biosynthesis	1/93,1.08%	12/1908,0.63%	1.71	0.4624	-	P37268(FDFT1,↓)	http://www.kegg.jp/kegg-bin/show_pathway?map00100/K00801%09,blue
Human Diseases	Substance dependence	05034	Alcoholism	3/93,3.23%	42/1908,2.20%	1.47	0.4634	0.7698	P27338(MAOB,↑),Q99878(HIST1H2AJ,↑),Q9NZT1(CALML5,↑)	http://www.kegg.jp/kegg-bin/show_pathway?map05034/K00274%09,red/K11251%09,red/K02183%09,red
Human Diseases	Infectious diseases	05132	Salmonella infection	3/93,3.23%	42/1908,2.20%	1.47	0.4634	0.7698	P01583(IL1A,↓),Q92747(ARPC1A,↑),P35080(PFN2,↓)	http://www.kegg.jp/kegg-bin/show_pathway?map05132/K04383%09,blue/K05757%09,red/K05759%09,blue
Human Diseases	Cardiovascular diseases	05418	Fluid shear stress and atherosclerosis	3/93,3.23%	42/1908,2.20%	1.47	0.4634	0.7698	Q9NZT1(CALML5,↑),P00966(ASS1,↑),P01583(IL1A,↓)	http://www.kegg.jp/kegg-bin/show_pathway?map05418/K02183%09,red/K01940%09,red/K04383%09,blue
Human Diseases	Infectious diseases	05100	Bacterial invasion of epithelial cells	3/93,3.23%	45/1908,2.36%	1.37	0.4866	0.8518	Q92747(ARPC1A,↑),P14317(HCLS1,↓),P49023(PXN,↓)	http://www.kegg.jp/kegg-bin/show_pathway?map05100/K05757%09,red/K06106%09,blue/K05760%09,blue
Human Diseases	Neurodegenerative diseases	05020	Prion diseases	1/93,1.08%	13/1908,0.68%	1.59	0.4875	-	P01583(IL1A,↓)	http://www.kegg.jp/kegg-bin/show_pathway?map05020/K04383%09,blue
Metabolism	Carbohydrate metabolism	00500	Starch and sucrose metabolism	1/93,1.08%	13/1908,0.68%	1.59	0.4875	-	P10253(GAA,↑)	http://www.kegg.jp/kegg-bin/show_pathway?map00500/K12316%09,red
Metabolism	Carbohydrate metabolism	00650	Butanoate metabolism	1/93,1.08%	13/1908,0.68%	1.59	0.4875	-	Q01581(HMGCS1,↓)	http://www.kegg.jp/kegg-bin/show_pathway?map00650/K01641%09,blue
Metabolism	Lipid metabolism	00561	Glycerolipid metabolism	1/93,1.08%	14/1908,0.73%	1.48	0.5115	-	O60218(AKR1B10,↑)	http://www.kegg.jp/kegg-bin/show_pathway?map00561/K00011%09,red
Organismal Systems	Digestive system	04970	Salivary secretion	1/93,1.08%	14/1908,0.73%	1.48	0.5115	-	Q9NZT1(CALML5,↑)	http://www.kegg.jp/kegg-bin/show_pathway?map04970/K02183%09,red
Environmental Information Processing	Signal transduction	04630	Jak-STAT signaling pathway	1/93,1.08%	14/1908,0.73%	1.48	0.5115	-	Q13642(FHL1,↓)	http://www.kegg.jp/kegg-bin/show_pathway?map04630/K14365%09,blue
Organismal Systems	Digestive system	04979	Cholesterol metabolism	1/93,1.08%	15/1908,0.79%	1.37	0.5344	-	A0A024R7D5(LDLR,↓)	http://www.kegg.jp/kegg-bin/show_pathway?map04979/K12473%09,blue
Cellular Processes	Transport and catabolism	04145	Phagosome	4/93,4.30%	61/1908,3.20%	1.34	0.5416	0.7742	P31146(CORO1A,↓),Q13509(TUBB3,↓),P01024(C3,↑),P17301(ITGA2,↓)	http://www.kegg.jp/kegg-bin/show_pathway?map04145/K13882%09,blue/K07375%09,blue/K03990%09,red/K06481%09,blue
Metabolism	Metabolism of other amino acids	00410	beta-Alanine metabolism	1/93,1.08%	16/1908,0.84%	1.29	0.5562	-	P30838(ALDH3A1,↑)	http://www.kegg.jp/kegg-bin/show_pathway?map00410/K00129%09,red
Metabolism	Lipid metabolism	00564	Glycerophospholipid metabolism	1/93,1.08%	16/1908,0.84%	1.29	0.5562	-	Q8N335(GPD1L,↑)	http://www.kegg.jp/kegg-bin/show_pathway?map00564/K00006%09,red
Metabolism	Amino acid metabolism	00380	Tryptophan metabolism	1/93,1.08%	16/1908,0.84%	1.29	0.5562	-	P27338(MAOB,↑)	http://www.kegg.jp/kegg-bin/show_pathway?map00380/K00274%09,red
Human Diseases	Cancers	05219	Bladder cancer	1/93,1.08%	16/1908,0.84%	1.29	0.5562	-	P19971(TYMP,↑)	http://www.kegg.jp/kegg-bin/show_pathway?map05219/K00758%09,red
Organismal Systems	Sensory system	04750	Inflammatory mediator regulation of TRP channels	1/93,1.08%	17/1908,0.89%	1.21	0.5770	-	Q9NZT1(CALML5,↑)	http://www.kegg.jp/kegg-bin/show_pathway?map04750/K02183%09,red
Organismal Systems	Endocrine system	04920	Adipocytokine signaling pathway	1/93,1.08%	17/1908,0.89%	1.21	0.5770	-	P33121(ACSL1,↑)	http://www.kegg.jp/kegg-bin/show_pathway?map04920/K01897%09,red
Organismal Systems	Aging	04213	Longevity regulating pathway - multiple species	1/93,1.08%	18/1908,0.94%	1.15	0.5968	-	P02511(CRYAB,↑)	http://www.kegg.jp/kegg-bin/show_pathway?map04213/K09542%09,red
Organismal Systems	Digestive system	04971	Gastric acid secretion	1/93,1.08%	18/1908,0.94%	1.15	0.5968	-	Q9NZT1(CALML5,↑)	http://www.kegg.jp/kegg-bin/show_pathway?map04971/K02183%09,red
Organismal Systems	Environmental adaptation	04713	Circadian entrainment	1/93,1.08%	19/1908,1.00%	1.08	0.6158	-	Q9NZT1(CALML5,↑)	http://www.kegg.jp/kegg-bin/show_pathway?map04713/K02183%09,red
Organismal Systems	Digestive system	04972	Pancreatic secretion	1/93,1.08%	19/1908,1.00%	1.08	0.6158	-	Q14CN2(CLCA4,↑)	http://www.kegg.jp/kegg-bin/show_pathway?map04972/K05030%09,red
Metabolism	Carbohydrate metabolism	00562	Inositol phosphate metabolism	1/93,1.08%	19/1908,1.00%	1.08	0.6158	-	P51178(PLCD1,↑)	http://www.kegg.jp/kegg-bin/show_pathway?map00562/K05857%09,red
Human Diseases	Immune diseases	05323	Rheumatoid arthritis	1/93,1.08%	19/1908,1.00%	1.08	0.6158	-	P01583(IL1A,↓)	http://www.kegg.jp/kegg-bin/show_pathway?map05323/K04383%09,blue
Organismal Systems	Circulatory system	04270	Vascular smooth muscle contraction	2/93,2.15%	28/1908,1.47%	1.46	0.6477	0.9264	Q9NZT1(CALML5,↑),Q92888(ARHGEF1,↓)	http://www.kegg.jp/kegg-bin/show_pathway?map04270/K02183%09,red/K12330%09,blue
Organismal Systems	Endocrine system	04922	Glucagon signaling pathway	2/93,2.15%	29/1908,1.52%	1.41	0.6529	0.9594	Q9NZT1(CALML5,↑),Q13085(ACACA,↓)	http://www.kegg.jp/kegg-bin/show_pathway?map04922/K02183%09,red/K11262%09,blue
Cellular Processes	Transport and catabolism	04146	Peroxisome	2/93,2.15%	29/1908,1.52%	1.41	0.6529	0.9594	Q15067(ACOX1,↑),P33121(ACSL1,↑)	http://www.kegg.jp/kegg-bin/show_pathway?map04146/K00232%09,red/K01897%09,red
Environmental Information Processing	Signal transduction	04020	Calcium signaling pathway	2/93,2.15%	30/1908,1.57%	1.37	0.6584	0.9914	P51178(PLCD1,↑),Q9NZT1(CALML5,↑)	http://www.kegg.jp/kegg-bin/show_pathway?map04020/K05857%09,red/K02183%09,red
Cellular Processes	Cell growth and death	04114	Oocyte meiosis	2/93,2.15%	35/1908,1.83%	1.17	0.6892	1.0000	Q14683(SMC1A,↓),Q9NZT1(CALML5,↑)	http://www.kegg.jp/kegg-bin/show_pathway?map04114/K06636%09,blue/K02183%09,red
Metabolism	Carbohydrate metabolism	00010	Glycolysis / Gluconeogenesis	2/93,2.15%	36/1908,1.89%	1.14	0.6957	1.0000	P40394(ADH7,↑),P30838(ALDH3A1,↑)	http://www.kegg.jp/kegg-bin/show_pathway?map00010/K13951%09,red/K00129%09,red
Organismal Systems	Nervous system	04728	Dopaminergic synapse	2/93,2.15%	37/1908,1.94%	1.11	0.7024	1.0000	Q9NZT1(CALML5,↑),P27338(MAOB,↑)	http://www.kegg.jp/kegg-bin/show_pathway?map04728/K02183%09,red/K00274%09,red
Human Diseases	Infectious diseases	05160	Hepatitis C	2/93,2.15%	38/1908,1.99%	1.08	0.7090	1.0000	A0A024R7D5(LDLR,↓),O14493(CLDN4,↑)	http://www.kegg.jp/kegg-bin/show_pathway?map05160/K12473%09,blue/K06087%09,red
Organismal Systems	Immune system	04611	Platelet activation	2/93,2.15%	38/1908,1.99%	1.08	0.7090	1.0000	Q92888(ARHGEF1,↓),P17301(ITGA2,↓)	http://www.kegg.jp/kegg-bin/show_pathway?map04611/K12330%09,blue/K06481%09,blue
Environmental Information Processing	Signal transduction	04024	cAMP signaling pathway	2/93,2.15%	39/1908,2.04%	1.05	0.7158	1.0000	Q9NZT1(CALML5,↑),Q15067(ACOX1,↑)	http://www.kegg.jp/kegg-bin/show_pathway?map04024/K02183%09,red/K00232%09,red
Cellular Processes	Cell growth and death	04217	Necroptosis	3/93,3.23%	53/1908,2.78%	1.16	0.7431	1.0000	P01583(IL1A,↓),A0A024R3T8(PARP1,↓),Q99878(HIST1H2AJ,↑)	http://www.kegg.jp/kegg-bin/show_pathway?map04217/K04383%09,blue/K10798%09,blue/K11251%09,red
Cellular Processes	Transport and catabolism	04142	Lysosome	3/93,3.23%	55/1908,2.88%	1.12	0.7495	1.0000	P09668(CTSH,↑),P10253(GAA,↑),Q13510(ASAH1,↑)	http://www.kegg.jp/kegg-bin/show_pathway?map04142/K01366%09,red/K12316%09,red/K12348%09,red
Human Diseases	Cancers	05205	Proteoglycans in cancer	4/93,4.30%	71/1908,3.72%	1.16	0.7763	0.9936	P14317(HCLS1,↓),Q92888(ARHGEF1,↓),P17301(ITGA2,↓),P49023(PXN,↓)	http://www.kegg.jp/kegg-bin/show_pathway?map05205/K06106%09,blue/K12330%09,blue/K06481%09,blue/K05760%09,blue
Environmental Information Processing	Signal transduction	04151	PI3K-Akt signaling pathway	4/93,4.30%	72/1908,3.77%	1.14	0.7780	1.0000	P07942(LAMB1,↓),Q13751(LAMB3,↓),P24821(TNC,↑),P17301(ITGA2,↓)	http://www.kegg.jp/kegg-bin/show_pathway?map04151/K05636%09,blue/K06244%09,blue/K06252%09,red/K06481%09,blue
Human Diseases	Infectious diseases	05165	Human papillomavirus infection	5/93,5.38%	92/1908,4.82%	1.12	0.8026	1.0000	P07942(LAMB1,↓),Q13751(LAMB3,↓),P24821(TNC,↑),P17301(ITGA2,↓),P49023(PXN,↓)	http://www.kegg.jp/kegg-bin/show_pathway?map05165/K05636%09,blue/K06244%09,blue/K06252%09,red/K06481%09,blue/K05760%09,blue
Cellular Processes	Cell growth and death	04216	Ferroptosis	1/93,1.08%	20/1908,1.05%	1.03	1.0000	-	P33121(ACSL1,↑)	http://www.kegg.jp/kegg-bin/show_pathway?map04216/K01897%09,red
Human Diseases	Cardiovascular diseases	05414	Dilated cardiomyopathy (DCM)	1/93,1.08%	20/1908,1.05%	1.03	1.0000	-	P17301(ITGA2,↓)	http://www.kegg.jp/kegg-bin/show_pathway?map05414/K06481%09,blue
Human Diseases	Cardiovascular diseases	05412	Arrhythmogenic right ventricular cardiomyopathy (ARVC)	1/93,1.08%	20/1908,1.05%	1.03	1.0000	-	P17301(ITGA2,↓)	http://www.kegg.jp/kegg-bin/show_pathway?map05412/K06481%09,blue
Environmental Information Processing	Signal transduction	04010	MAPK signaling pathway	3/93,3.23%	60/1908,3.14%	1.03	1.0000	1.0000	P16949(STMN1,↓),P01583(IL1A,↓),P04792(HSPB1,↑)	http://www.kegg.jp/kegg-bin/show_pathway?map04010/K04381%09,blue/K04383%09,blue/K04455%09,red
Human Diseases	Cardiovascular diseases	05410	Hypertrophic cardiomyopathy (HCM)	1/93,1.08%	20/1908,1.05%	1.03	1.0000	-	P17301(ITGA2,↓)	http://www.kegg.jp/kegg-bin/show_pathway?map05410/K06481%09,blue
Human Diseases	Cancers	05203	Viral carcinogenesis	2/93,2.15%	66/1908,3.46%	0.62	-	-	P49023(PXN,↓),P01024(C3,↑)	http://www.kegg.jp/kegg-bin/show_pathway?map05203/K05760%09,blue/K03990%09,red
Human Diseases	Cancers	05214	Glioma	1/93,1.08%	23/1908,1.21%	0.89	-	-	Q9NZT1(CALML5,↑)	http://www.kegg.jp/kegg-bin/show_pathway?map05214/K02183%09,red
Human Diseases	Infectious diseases	05134	Legionellosis	1/93,1.08%	26/1908,1.36%	0.79	-	-	P01024(C3,↑)	http://www.kegg.jp/kegg-bin/show_pathway?map05134/K03990%09,red
Human Diseases	Neurodegenerative diseases	05016	Huntington disease	1/93,1.08%	103/1908,5.40%	0.20	-	-	P12074(COX6A1,↑)	http://www.kegg.jp/kegg-bin/show_pathway?map05016/K02266%09,red
Human Diseases	Infectious diseases	05142	Chagas disease (American trypanosomiasis)	1/93,1.08%	28/1908,1.47%	0.73	-	-	P01024(C3,↑)	http://www.kegg.jp/kegg-bin/show_pathway?map05142/K03990%09,red
Human Diseases	Endocrine and metabolic diseases	04932	Non-alcoholic fatty liver disease (NAFLD)	2/93,2.15%	75/1908,3.93%	0.55	-	-	P01583(IL1A,↓),P12074(COX6A1,↑)	http://www.kegg.jp/kegg-bin/show_pathway?map04932/K04383%09,blue/K02266%09,red
Human Diseases	Endocrine and metabolic diseases	04934	Cushing syndrome	1/93,1.08%	29/1908,1.52%	0.71	-	-	A0A024R7D5(LDLR,↓)	http://www.kegg.jp/kegg-bin/show_pathway?map04934/K12473%09,blue
Human Diseases	Infectious diseases	05169	Epstein-Barr virus infection	2/93,2.15%	75/1908,3.93%	0.55	-	-	P04792(HSPB1,↑),P06454(PTMA,↓)	http://www.kegg.jp/kegg-bin/show_pathway?map05169/K04455%09,red/K13784%09,blue
Human Diseases	Infectious diseases	05164	Influenza A	1/93,1.08%	51/1908,2.67%	0.40	-	-	P01583(IL1A,↓)	http://www.kegg.jp/kegg-bin/show_pathway?map05164/K04383%09,blue
Human Diseases	Infectious diseases	05163	Human cytomegalovirus infection	3/93,3.23%	75/1908,3.93%	0.82	-	-	Q9NZT1(CALML5,↑),Q92888(ARHGEF1,↓),P49023(PXN,↓)	http://www.kegg.jp/kegg-bin/show_pathway?map05163/K02183%09,red/K12330%09,blue/K05760%09,blue
Human Diseases	Infectious diseases	05167	Kaposi sarcoma-associated herpesvirus infection	2/93,2.15%	48/1908,2.52%	0.85	-	-	P01024(C3,↑),Q9NZT1(CALML5,↑)	http://www.kegg.jp/kegg-bin/show_pathway?map05167/K03990%09,red/K02183%09,red
Human Diseases	Neurodegenerative diseases	05012	Parkinson disease	1/93,1.08%	91/1908,4.77%	0.23	-	-	P12074(COX6A1,↑)	http://www.kegg.jp/kegg-bin/show_pathway?map05012/K02266%09,red
Human Diseases	Infectious diseases	05162	Measles	1/93,1.08%	29/1908,1.52%	0.71	-	-	P01583(IL1A,↓)	http://www.kegg.jp/kegg-bin/show_pathway?map05162/K04383%09,blue
Human Diseases	Neurodegenerative diseases	05010	Alzheimer disease	2/93,2.15%	97/1908,5.08%	0.42	-	-	P12074(COX6A1,↑),Q9NZT1(CALML5,↑)	http://www.kegg.jp/kegg-bin/show_pathway?map05010/K02266%09,red/K02183%09,red
Metabolism	Carbohydrate metabolism	00620	Pyruvate metabolism	1/93,1.08%	27/1908,1.42%	0.76	-	-	Q13085(ACACA,↓)	http://www.kegg.jp/kegg-bin/show_pathway?map00620/K11262%09,blue
Environmental Information Processing	Signal transduction	04071	Sphingolipid signaling pathway	1/93,1.08%	42/1908,2.20%	0.49	-	-	Q13510(ASAH1,↑)	http://www.kegg.jp/kegg-bin/show_pathway?map04071/K12348%09,red
Environmental Information Processing	Signal transduction	04022	cGMP - PKG signaling pathway	1/93,1.08%	42/1908,2.20%	0.49	-	-	Q9NZT1(CALML5,↑)	http://www.kegg.jp/kegg-bin/show_pathway?map04022/K02183%09,red
Environmental Information Processing	Signal transduction	04152	AMPK signaling pathway	1/93,1.08%	33/1908,1.73%	0.62	-	-	Q13085(ACACA,↓)	http://www.kegg.jp/kegg-bin/show_pathway?map04152/K11262%09,blue
Environmental Information Processing	Signaling molecules and interaction	04514	Cell adhesion molecules (CAMs)	1/93,1.08%	21/1908,1.10%	0.98	-	-	O14493(CLDN4,↑)	http://www.kegg.jp/kegg-bin/show_pathway?map04514/K06087%09,red
Cellular Processes	Transport and catabolism	04144	Endocytosis	2/93,2.15%	112/1908,5.87%	0.37	-	-	A0A024R7D5(LDLR,↓),Q92747(ARPC1A,↑)	http://www.kegg.jp/kegg-bin/show_pathway?map04144/K12473%09,blue/K05757%09,red
Cellular Processes	Cell growth and death	04210	Apoptosis	2/93,2.15%	50/1908,2.62%	0.82	-	-	A0A024R3T8(PARP1,↓),P09668(CTSH,↑)	http://www.kegg.jp/kegg-bin/show_pathway?map04210/K10798%09,blue/K01366%09,red
Cellular Processes	Cell growth and death	04218	Cellular senescence	2/93,2.15%	51/1908,2.67%	0.81	-	-	P01583(IL1A,↓),Q9NZT1(CALML5,↑)	http://www.kegg.jp/kegg-bin/show_pathway?map04218/K04383%09,blue/K02183%09,red
Cellular Processes	Cellular community - eukaryotes	04520	Adherens junction	1/93,1.08%	35/1908,1.83%	0.59	-	-	Q8WWI1(LMO7,↑)	http://www.kegg.jp/kegg-bin/show_pathway?map04520/K06084%09,red
Environmental Information Processing	Signal transduction	04668	TNF signaling pathway	1/93,1.08%	24/1908,1.26%	0.86	-	-	P50281(MMP14,↓)	http://www.kegg.jp/kegg-bin/show_pathway?map04668/K07763%09,blue
Environmental Information Processing	Signal transduction	04371	Apelin signaling pathway	1/93,1.08%	36/1908,1.89%	0.57	-	-	Q9NZT1(CALML5,↑)	http://www.kegg.jp/kegg-bin/show_pathway?map04371/K02183%09,red
Environmental Information Processing	Signal transduction	04015	Rap1 signaling pathway	2/93,2.15%	49/1908,2.57%	0.84	-	-	Q9NZT1(CALML5,↑),P35080(PFN2,↓)	http://www.kegg.jp/kegg-bin/show_pathway?map04015/K02183%09,red/K05759%09,blue
Metabolism	Carbohydrate metabolism	00640	Propanoate metabolism	1/93,1.08%	21/1908,1.10%	0.98	-	-	Q13085(ACACA,↓)	http://www.kegg.jp/kegg-bin/show_pathway?map00640/K11262%09,blue
Metabolism	Energy metabolism	00190	Oxidative phosphorylation	1/93,1.08%	92/1908,4.82%	0.22	-	-	P12074(COX6A1,↑)	http://www.kegg.jp/kegg-bin/show_pathway?map00190/K02266%09,red
Metabolism	Nucleotide metabolism	00230	Purine metabolism	1/93,1.08%	48/1908,2.52%	0.43	-	-	P21589(NT5E,↓)	http://www.kegg.jp/kegg-bin/show_pathway?map00230/K19970%09,blue
Metabolism	Amino acid metabolism	00270	Cysteine and methionine metabolism	1/93,1.08%	23/1908,1.21%	0.89	-	-	Q16762(TST,↑)	http://www.kegg.jp/kegg-bin/show_pathway?map00270/K01011%09,red
Metabolism	Amino acid metabolism	00280	Valine, leucine and isoleucine degradation	1/93,1.08%	34/1908,1.78%	0.61	-	-	Q01581(HMGCS1,↓)	http://www.kegg.jp/kegg-bin/show_pathway?map00280/K01641%09,blue
Genetic Information Processing	Translation	03013	RNA transport	1/93,1.08%	88/1908,4.61%	0.23	-	-	O43592(XPOT,↓)	http://www.kegg.jp/kegg-bin/show_pathway?map03013/K14288%09,blue
Genetic Information Processing	Folding, sorting and degradation	04141	Protein processing in endoplasmic reticulum	1/93,1.08%	88/1908,4.61%	0.23	-	-	P02511(CRYAB,↑)	http://www.kegg.jp/kegg-bin/show_pathway?map04141/K09542%09,red
Environmental Information Processing	Signal transduction	04014	Ras signaling pathway	1/93,1.08%	48/1908,2.52%	0.43	-	-	Q9NZT1(CALML5,↑)	http://www.kegg.jp/kegg-bin/show_pathway?map04014/K02183%09,red
Cellular Processes	Cellular community - eukaryotes	04530	Tight junction	2/93,2.15%	61/1908,3.20%	0.67	-	-	O14493(CLDN4,↑),P14317(HCLS1,↓)	http://www.kegg.jp/kegg-bin/show_pathway?map04530/K06087%09,red/K06106%09,blue
Cellular Processes	Cellular community - eukaryotes	04540	Gap junction	1/93,1.08%	32/1908,1.68%	0.64	-	-	Q13509(TUBB3,↓)	http://www.kegg.jp/kegg-bin/show_pathway?map04540/K07375%09,blue
Organismal Systems	Immune system	04621	NOD-like receptor signaling pathway	2/93,2.15%	48/1908,2.52%	0.85	-	-	Q15654(TRIP6,↓),P57730(CARD18,↑)	http://www.kegg.jp/kegg-bin/show_pathway?map04621/K12792%09,blue/K12806%09,red
Organismal Systems	Circulatory system	04261	Adrenergic signaling in cardiomyocytes	1/93,1.08%	36/1908,1.89%	0.57	-	-	Q9NZT1(CALML5,↑)	http://www.kegg.jp/kegg-bin/show_pathway?map04261/K02183%09,red
Organismal Systems	Nervous system	04726	Serotonergic synapse	1/93,1.08%	24/1908,1.26%	0.86	-	-	P27338(MAOB,↑)	http://www.kegg.jp/kegg-bin/show_pathway?map04726/K00274%09,red
Organismal Systems	Nervous system	04720	Long-term potentiation	1/93,1.08%	24/1908,1.26%	0.86	-	-	Q9NZT1(CALML5,↑)	http://www.kegg.jp/kegg-bin/show_pathway?map04720/K02183%09,red
Organismal Systems	Nervous system	04722	Neurotrophin signaling pathway	1/93,1.08%	38/1908,1.99%	0.54	-	-	Q9NZT1(CALML5,↑)	http://www.kegg.jp/kegg-bin/show_pathway?map04722/K02183%09,red
Organismal Systems	Development	04360	Axon guidance	1/93,1.08%	40/1908,2.10%	0.51	-	-	Q9NPR2(SEMA4B,↓)	http://www.kegg.jp/kegg-bin/show_pathway?map04360/K06521%09,blue
Organismal Systems	Development	04380	Osteoclast differentiation	1/93,1.08%	21/1908,1.10%	0.98	-	-	P01583(IL1A,↓)	http://www.kegg.jp/kegg-bin/show_pathway?map04380/K04383%09,blue
Organismal Systems	Environmental adaptation	04714	Thermogenesis	2/93,2.15%	112/1908,5.87%	0.37	-	-	P33121(ACSL1,↑),P12074(COX6A1,↑)	http://www.kegg.jp/kegg-bin/show_pathway?map04714/K01897%09,red/K02266%09,red
Human Diseases	Cancers	05200	Pathways in cancer	5/93,5.38%	124/1908,6.50%	0.83	-	-	Q92888(ARHGEF1,↓),P07942(LAMB1,↓),Q13751(LAMB3,↓),P17301(ITGA2,↓),Q9NZT1(CALML5,↑)	http://www.kegg.jp/kegg-bin/show_pathway?map05200/K12330%09,blue/K05636%09,blue/K06244%09,blue/K06481%09,blue/K02183%09,red
Organismal Systems	Circulatory system	04260	Cardiac muscle contraction	1/93,1.08%	28/1908,1.47%	0.73	-	-	P12074(COX6A1,↑)	http://www.kegg.jp/kegg-bin/show_pathway?map04260/K02266%09,red
Organismal Systems	Endocrine system	04916	Melanogenesis	1/93,1.08%	22/1908,1.15%	0.94	-	-	Q9NZT1(CALML5,↑)	http://www.kegg.jp/kegg-bin/show_pathway?map04916/K02183%09,red
Organismal Systems	Endocrine system	04919	Thyroid hormone signaling pathway	1/93,1.08%	30/1908,1.57%	0.69	-	-	P51178(PLCD1,↑)	http://www.kegg.jp/kegg-bin/show_pathway?map04919/K05857%09,red
Organismal Systems	Immune system	04625	C-type lectin receptor signaling pathway	1/93,1.08%	31/1908,1.62%	0.67	-	-	Q9NZT1(CALML5,↑)	http://www.kegg.jp/kegg-bin/show_pathway?map04625/K02183%09,red
Organismal Systems	Immune system	04612	Antigen processing and presentation	1/93,1.08%	22/1908,1.15%	0.94	-	-	P04233(CD74,↑)	http://www.kegg.jp/kegg-bin/show_pathway?map04612/K06505%09,red
Organismal Systems	Immune system	04666	Fc gamma R-mediated phagocytosis	1/93,1.08%	28/1908,1.47%	0.73	-	-	Q92747(ARPC1A,↑)	http://www.kegg.jp/kegg-bin/show_pathway?map04666/K05757%09,red
Organismal Systems	Immune system	04670	Leukocyte transendothelial migration	2/93,2.15%	41/1908,2.15%	1.00	-	-	O14493(CLDN4,↑),P49023(PXN,↓)	http://www.kegg.jp/kegg-bin/show_pathway?map04670/K06087%09,red/K05760%09,blue
Organismal Systems	Immune system	04062	Chemokine signaling pathway	1/93,1.08%	45/1908,2.36%	0.46	-	-	P49023(PXN,↓)	http://www.kegg.jp/kegg-bin/show_pathway?map04062/K05760%09,blue
Organismal Systems	Endocrine system	04910	Insulin signaling pathway	2/93,2.15%	48/1908,2.52%	0.85	-	-	Q9NZT1(CALML5,↑),Q13085(ACACA,↓)	http://www.kegg.jp/kegg-bin/show_pathway?map04910/K02183%09,red/K11262%09,blue
Organismal Systems	Endocrine system	04915	Estrogen signaling pathway	1/93,1.08%	36/1908,1.89%	0.57	-	-	Q9NZT1(CALML5,↑)	http://www.kegg.jp/kegg-bin/show_pathway?map04915/K02183%09,red
Organismal Systems	Endocrine system	04921	Oxytocin signaling pathway	1/93,1.08%	37/1908,1.94%	0.56	-	-	Q9NZT1(CALML5,↑)	http://www.kegg.jp/kegg-bin/show_pathway?map04921/K02183%09,red
Human Diseases	Cancers	05206	MicroRNAs in cancer	2/93,2.15%	47/1908,2.46%	0.87	-	-	P16949(STMN1,↓),P24821(TNC,↑)	http://www.kegg.jp/kegg-bin/show_pathway?map05206/K04381%09,blue/K06252%09,red
